# Supplementary material for: Temporal Gene Expression Profiles Reflect the Dynamics of Lymphoid Differentiation
Source: Int J Mol Sci. 2022 Jan 20;23(3):1115. doi: 10.3390/ijms23031115 (PMC8834919; doi:10.3390/ijms23031115)
Supplement: Supplementary file 1 [file ijms-23-01115-s001.zip]

Archive with 4 entries (4 files):
- Data Sheet 1.pdf
- Data Sheet 2.pdf
- Data Sheet 3.pdf
- Supplementary Tables.XLSX
