# Supplementary material for: Temporal Gene Expression Profiles Reflect the Dynamics of Lymphoid Differentiation
Source: Int J Mol Sci. 2022 Jan 20;23(3):1115. doi: 10.3390/ijms23031115 (PMC8834919; doi:10.3390/ijms23031115)
Supplement: Supplementary file 1 [file ijms-23-01115-s001.zip › Supplementary Tables.XLSX]

## Sheet: S1_RNA_qc
Cell type	Replicate	Nb of cells	RNA quantity (µg)	Nb of sequenced reads	% of reads conserved after trimming (1)	% of reads aligned on ribosomal RNA (2)	% of reads aligned on mouse genome (2)	% of duplicated reads (2)	% of unique aligned reads (2)	% of reads aligned in intragenic regions (3)	% of reads aligned in exonic regions (4)	% of reads aligned in intronic regions (4)	% of reads aligned in intergenic regions (3)
MPP2	1	186.595	0.12	123,358,915	66	1.5	65	59	27	92	64	28	8
MPP2	2	210.008	0.33	106,781,479	68	0.3	76	59	28	96	71	25	4
MPP2	3	165.524	0.11	119,778,775	70	0.8	61	62	24	96	71	25	4
MPP3	1	94.313	0.11	99,179,902	66	2.6	68	51	26	94	67	27	6
MPP3	2	202.94	0.23	93,541,181	71	0.3	87	64	44	96	68	28	4
MPP3	3	61.179	0.15	104,388,465	52	1.7	31	50	5	95	72	23	5
CLP	1	155.012	0.12	97,729,156	73	2.0	82	68	33	94	64	30	6
CLP	2	124.3	0.20	113,586,790	69	0.6	78	61	38	95	63	32	5
CLP	3	94.275	0.17	122,270,158	65	1.6	49	83	16	96	73	23	4
	(1) % related to the number of sequenced reads
	(2) % related to the number of reads conserved after trimming
	(3) % related to the number of reads aligned on mouse genome
	(4) % related to the number of reads aligned in intragenic regions

## Sheet: S2_expressed_genes_comBat_log2
Ensembl ID	Gene Name	Gene Biotype	MPP2-1	MPP2-2	MPP2-3	MPP3-1	MPP3-2	CLP-1	CLP-2	CLP-3
ENSMUSG00000000001	Gnai3	protein_coding	0.777481522169612	0.828900347370091	0.883687238292979	0.915983904579507	1.06108815414099	0.924328123208458	0.746942817063184	0.79376345484344
ENSMUSG00000000028	Cdc45	protein_coding	0.588734384609377	0.705713742954148	0.660547544911469	0.697486944894204	0.863469778308644	1.02595709218365	0.805808367428831	0.900773362417357
ENSMUSG00000000056	Narf	protein_coding	0.677933729764328	0.757918076088756	0.769658196788204	0.816044891820083	0.811171271064346	1.01545898808108	0.893246622744625	0.867684812485007
ENSMUSG00000000058	Cav2	protein_coding	0.149394273846144	0.13808181149261	0.135788063285849	0.0617618535185621	0.080172250319041	0.0825992481443423	0.125792767450863	0.094412956653619
ENSMUSG00000000078	Klf6	protein_coding	2.26297276455403	2.10849714579652	2.26562134574458	2.07371719583223	2.32847005732077	1.89369375352297	1.57932721683055	1.5593203521841
ENSMUSG00000000088	Cox5a	protein_coding	0.502224542090848	0.275158220393513	0.530281957108953	0.489828862833226	0.652561076308374	0.522558908070074	0.552573585499786	0.436756402508374
ENSMUSG00000000131	Xpo6	protein_coding	0.346516452155104	0.252100910409255	0.376510163099906	0.308491935946088	0.462280349078589	0.467219865616248	0.399723916628476	0.360923016791158
ENSMUSG00000000134	Tfe3	protein_coding	0.31515707026589	0.25015791378042	0.411213344266549	0.445149250681428	0.562448741406018	0.577305648374928	0.443325737123012	0.398834880927334
ENSMUSG00000000148	Brat1	protein_coding	0.579556044642051	0.616414773848648	0.732623445128306	0.578617657767197	0.763034958033333	0.785612058582397	0.55606151353601	0.608858748000775
ENSMUSG00000000149	Gna12	protein_coding	0.152071358026647	0.134437066927983	0.186036550129594	0.180683922573875	0.264156515679747	0.278992851704596	0.182079376515929	0.205070737532661
ENSMUSG00000000167	Pih1d2	protein_coding	-0.0172331622018343	-0.00462177536241374	0.10838484082323	0.147763159829401	0.114227732496922	0.292040277367417	0.198343782435306	0.124524401545407
ENSMUSG00000000168	Dlat	protein_coding	0.491501231123185	0.509040158586079	0.526863586590437	0.565755762036468	0.684457790379973	0.493202738292405	0.370236185050698	0.41273033356107
ENSMUSG00000000171	Sdhd	protein_coding	1.43320928441918	1.67026563942323	1.68925497865807	1.84439868980253	1.92565605351143	1.71643338567356	1.55399653209502	1.48628224591438
ENSMUSG00000000184	Ccnd2	protein_coding	1.26042659009128	1.09265496820539	1.53067448970863	1.3912832426	1.64392002059404	1.79359694096354	1.55462817930518	1.31576579709572
ENSMUSG00000000194	Gpr107	protein_coding	0.160717220694934	0.133930662016314	0.19406788016607	0.202329721616129	0.24834119249223	0.237077588561641	0.16952030610079	0.165831090144463
ENSMUSG00000000244	Tspan32	protein_coding	1.52119431652145	1.76529663548706	1.92037596380338	1.793654010624	1.77200537891827	1.42348879373456	1.14352159418786	1.08039102923573
ENSMUSG00000000253	Gmpr	protein_coding	0.150853022199853	0.145926436877396	0.166907938492692	0.132987041643299	0.152582357731285	0.0505202258901202	0.04059000998465	0.0379805123875143
ENSMUSG00000000275	Trim25	protein_coding	1.01634615516864	0.980056378677495	1.16619591263362	0.925221131022746	1.23437394341901	1.50104311472128	1.26370102811896	1.19904303263688
ENSMUSG00000000276	Dgke	protein_coding	0.295498030187361	0.235207389612197	0.469721961953206	0.297437642831711	0.439630138530642	1.07721768585823	0.948564684695115	0.769930247649605
ENSMUSG00000000278	Scpep1	protein_coding	0.215785431549786	0.193855813271932	0.290124537366573	0.256677478695344	0.333675338235713	0.474047544174241	0.424730041650335	0.364438879065593
ENSMUSG00000000282	Mnt	protein_coding	0.551358912986214	0.496566578312196	0.604159422212343	0.60189054477141	0.687089828621264	0.602499140400046	0.490353227086953	0.441824616893098
ENSMUSG00000000290	Itgb2	protein_coding	0.301117963339962	0.331501201222488	0.444618074391642	0.25964455205908	0.359184739253755	0.793820727485919	0.548452274997547	0.538566143132943
ENSMUSG00000000295	Hddc2	protein_coding	0.502543045121178	0.554377768999584	0.585918001031959	0.786228760789037	0.799043016125887	0.681133539647026	0.690374845954972	0.634709258937016
ENSMUSG00000000318	Clec10a	protein_coding	0.223591384685221	0.175492029023239	0.186663271803814	0.124796197253231	0.242066706173604	0.140125132986647	0.0822332893312213	0.133600858561575
ENSMUSG00000000326	Comt	protein_coding	0.912602152979601	0.905037112665391	1.00806906737033	0.897110792225029	0.991196046503569	0.766381236982205	0.714020789457389	0.624036777715539
ENSMUSG00000000339	Rtca	protein_coding	0.425179925208657	0.580127847005086	0.500912248419305	0.645066354512834	0.648461115054625	0.603001991125031	0.4590867220084	0.574424898031054
ENSMUSG00000000340	Dbt	protein_coding	0.251685530891552	0.287511519261772	0.299395962003097	0.265232997443963	0.374755478511605	0.384812741856843	0.260254525931254	0.313542837312034
ENSMUSG00000000346	Dazap2	protein_coding	2.34084215065614	2.40669039339247	2.49281917666562	2.48054330284966	2.73084173768739	2.54788513784045	2.15381465367898	2.24273441333259
ENSMUSG00000000355	Mcts1	protein_coding	0.421747721585926	0.586920395615617	0.525182367010007	0.477467068573896	0.60387098806986	0.463689410756127	0.303453645498253	0.387375845005814
ENSMUSG00000000374	Trappc10	protein_coding	0.268266636720451	0.294824087118055	0.309390010339706	0.270849483531886	0.312784787004066	0.417509913778214	0.316694296484952	0.320518386321351
ENSMUSG00000000378	Ccm2	protein_coding	0.373885120177336	0.342236035332849	0.468535120423131	0.455750373069273	0.488595287324913	0.458666949465454	0.49352412540851	0.385509643151822
ENSMUSG00000000384	Tbrg4	protein_coding	0.904750652086597	0.783777305612721	0.995081951647238	0.940479181146478	1.15738986087405	1.04014474082956	0.925583940008416	0.826380337912404
ENSMUSG00000000386	Mx1	protein_coding	0.221055525713009	0.191264004943746	0.369537481564354	0.370270722476274	0.429529469357937	0.582092253617653	0.554660514641943	0.425512395498952
ENSMUSG00000000399	Ndufa9	protein_coding	0.635003332629161	0.710895846906205	0.684531208411894	0.767171658173316	0.88844505938134	0.833121147354697	0.632556037072702	0.771863037529446
ENSMUSG00000000409	Lck	protein_coding	0.223665071841428	0.217359327866521	0.43805690024799	0.440718653949096	0.449989982529849	1.10522647068656	1.02342525775157	0.832738887385839
ENSMUSG00000000420	Galnt1	protein_coding	0.654616592400747	0.74589165210614	0.8402956545562	0.766075989132754	0.853673803948008	0.816012965223935	0.651144388501582	0.632545583113225
ENSMUSG00000000439	Mkrn2	protein_coding	0.595547493148385	0.626572735912292	0.595722944655062	0.594582894547331	0.664091596446354	0.626437400501319	0.532205609319504	0.551878482016915
ENSMUSG00000000441	Raf1	protein_coding	0.54019659322353	0.556115799054919	0.639799696809906	0.568958002194028	0.665263752057758	0.659521605887683	0.553485403237763	0.519586531134815
ENSMUSG00000000486	Sept1	protein_coding	2.88384674844292	3.14149904014326	3.36736132700053	3.21298782602161	3.29711880701139	3.85929714237691	3.50971023086319	3.3342679487944
ENSMUSG00000000531	Grasp	protein_coding	0.80319558498543	0.848948080787525	1.03853043991993	0.703992845495908	0.917331298238162	0.843554294092213	0.596736485452571	0.530780347482205
ENSMUSG00000000532	Acvr1b	protein_coding	0.40533157318394	0.443288645397765	0.488115051153404	0.321970171012307	0.440267310332979	0.283103176051414	0.156355868821513	0.182551239317925
ENSMUSG00000000555	Itga5	protein_coding	0.304362144040129	0.336628567051447	0.392086323374595	0.28255297029627	0.360320770892945	0.338170807285312	0.188103318358073	0.238268471850987
ENSMUSG00000000561	Wdr77	protein_coding	0.853484434511504	0.84856266426863	1.00459309893917	0.822029235733973	1.00288841552673	0.83103040034247	0.71136508839304	0.66760945340393
ENSMUSG00000000563	Atp5f1	protein_coding	2.25832096239812	2.46870924134733	2.3198679770453	2.50020302935359	2.78287698010076	2.58522263434336	2.15964271620125	2.49639142820477
ENSMUSG00000000568	Hnrnpd	protein_coding	1.31714562706441	1.35377777152789	1.38805962268648	1.2541710109907	1.50047414937485	1.58427886517677	1.34980395135561	1.35463600786759
ENSMUSG00000000579	Dynlt1c	protein_coding	0.808502090128279	0.922759309898941	0.980819628676108	0.948560374146522	0.911249908634898	1.05350552846736	1.01563029364916	0.966590007733521
ENSMUSG00000000581	C1d	protein_coding	0.719230225143025	0.788412149987138	0.791188272160472	0.848142141854799	0.944237126383741	0.800739841868159	0.60453019594481	0.647662596148361
ENSMUSG00000000594	Gm2a	protein_coding	1.30418840717996	1.31155491301402	1.42378597193135	1.40002275045696	1.6495879891544	1.58264142342515	1.38350463944829	1.36889301982507
ENSMUSG00000000600	Krit1	protein_coding	0.550971066663456	0.602853725622014	0.688490863484781	0.587762958040654	0.6512210686635	0.638278402026536	0.55526556810751	0.488740078982206
ENSMUSG00000000605	Clcn4-2	protein_coding	0.943087660263787	0.906027477528883	1.08847251877661	0.867289629254924	1.09768986678829	1.13411384223227	0.860096994738084	0.847218114102019
ENSMUSG00000000628	Hk2	protein_coding	0.509447746605251	0.502254681498768	0.547991327680524	0.514393322708531	0.659726080393608	0.412400076890821	0.257319800056673	0.308174973187611
ENSMUSG00000000631	Myo18a	protein_coding	0.906684307094065	0.962507916283186	1.09568431711198	0.944032384738377	1.1519127352602	1.00990353247305	0.785422800923953	0.758627615160024
ENSMUSG00000000673	Haao	protein_coding	0.307141912674928	0.317752164289294	0.372633964147785	0.457784983784839	0.433798213694691	0.629708430295946	0.648783857379261	0.534229280158542
ENSMUSG00000000682	Cd52	protein_coding	0.415958204508295	0.330761689302644	0.47879709400391	0.591251915029325	0.67067925247482	0.698736065370103	0.684790214299698	0.579023295773197
ENSMUSG00000000686	Abhd15	protein_coding	0.32130061777519	0.38391482682071	0.465886874977989	0.397547609135486	0.240630087140831	0.406545344837709	0.389493117721514	0.278480947634752
ENSMUSG00000000690	Hoxb6	protein_coding	0.130156861084537	0.0721111265528729	0.106227354056627	0.00420016055940754	0.0253699412032359	0.0483203921529139	0.0419842732414142	0.035720612894791
ENSMUSG00000000693	Loxl3	protein_coding	0.120133120238678	0.0597457485193221	0.15041417416573	0.0770207401947712	0.104061384292943	0.0503142591317196	0.0408825436185535	0.0138276852353908
ENSMUSG00000000708	Kat2b	protein_coding	0.153296228169141	0.189594954150234	0.198834702413875	0.145608478998051	0.186534384733662	0.186311940672928	0.103811000080673	0.130935652082012
ENSMUSG00000000711	Rab5b	protein_coding	0.856006570360751	0.853980537591872	0.995297475740565	0.725107863486629	0.902753319623173	0.916192607829542	0.772499546996602	0.706543134516136
ENSMUSG00000000731	Aire	protein_coding	0.0893658721769141	0.0736014194654255	0.168195151236605	0.0906996459715563	0.0355893892446938	0.203951215327699	0.261910877838533	0.134427808413044
ENSMUSG00000000732	Icosl	protein_coding	0.322964103093858	0.329249647386407	0.416403270680299	0.336813748453183	0.376314681350114	0.534085401464968	0.408698002403538	0.359251221598084
ENSMUSG00000000738	Spg7	protein_coding	0.742802785666135	0.781315163197617	0.856880055346724	0.837682103157537	0.96600261770567	0.934755115456503	0.86557515346973	0.783201801953274
ENSMUSG00000000740	Rpl13	protein_coding	5.99129137590724	6.11491890472669	6.2964644247607	6.18260758123075	6.45959249922146	6.05328849501361	5.70621228724132	5.72516227284164
ENSMUSG00000000743	Chmp1a	protein_coding	0.838530277265439	0.870486612219299	1.06191090482795	0.842325458829281	0.917092284124218	0.930726519994278	0.759226854938622	0.659185182171456
ENSMUSG00000000751	Rpa1	protein_coding	0.973406854903864	1.04501731441679	1.05449695726164	1.00169534966274	1.19875194066993	1.15594496616375	1.0092291471613	1.00474390035185
ENSMUSG00000000753	Serpinf1	protein_coding	0.919811305604612	0.991570497049232	0.985504936611812	0.842059033342031	1.12122355745655	0.688133546149499	0.393130044322719	0.556017376852897
ENSMUSG00000000759	Tubgcp3	protein_coding	0.479909386036387	0.52771424034082	0.663125023818738	0.59482227195079	0.726292405232962	0.706802276387203	0.525772017101377	0.502447613843991
ENSMUSG00000000776	Polr3d	protein_coding	2.12234435244042	2.44800522261143	2.68711420612241	2.45553561930628	2.82104342177271	2.40981711103355	1.75514147172867	1.81013923317218
ENSMUSG00000000782	Tcf7	protein_coding	0.00102192465261383	-0.0471479024339423	0.0650927773517379	0.0192261651270038	0.028628490533189	0.381719337181784	0.388580280057885	0.282815528685835
ENSMUSG00000000787	Ddx3x	protein_coding	3.65287422097412	3.8025061330843	3.95559803488674	3.76145973025313	3.99644783384464	4.06580407528717	3.64767989202787	3.57438546273163
ENSMUSG00000000791	Il12rb1	protein_coding	0.329710439040886	0.457843539716039	0.525181851734724	0.488575582977244	0.461994021061324	0.45063201510637	0.324456427387446	0.247045333731646
ENSMUSG00000000804	Usp32	protein_coding	0.0941364925157314	0.107149541099006	0.10719226923543	0.0801977622098412	0.115528417456812	0.134843800924778	0.0828223023661317	0.0988568058720965
ENSMUSG00000000811	Txnrd3	protein_coding	0.299156908766961	0.354831487357862	0.363370324079756	0.34166430443802	0.383499233610286	0.262087966222786	0.172142294394234	0.238069450679653
ENSMUSG00000000823	Znf512b	protein_coding	1.3452039832573	1.47751791622978	1.57503421758082	1.27936730185247	1.47761186008246	1.5257220072841	1.27708545933772	1.18858209829079
ENSMUSG00000000826	Dnajc5	protein_coding	0.828661284902633	0.755129546150648	0.947202984869296	0.87996090441535	1.09280295637682	1.07912627436007	0.934761623343441	0.860761472455696
ENSMUSG00000000827	Tpd52l2	protein_coding	1.20987018886188	1.35807047550406	1.37532487931729	1.24826853268034	1.40763876363712	1.26973324857732	1.01248737180367	1.08313412989234
ENSMUSG00000000838	Fmr1	protein_coding	0.726884140704461	0.732955377799055	0.782242271138184	0.818656105282754	0.985619667530272	1.02607350495562	0.913375611781057	0.89476092900285
ENSMUSG00000000861	Bcl11a	protein_coding	0.628427466026691	0.623846519904011	0.745430339318343	0.649325160584799	0.816559289913213	1.03410154926777	0.909110523721996	0.796964200332395
ENSMUSG00000000876	Pxmp4	protein_coding	0.238315189482845	0.238122537886449	0.311342421364346	0.262886552795611	0.321289197204755	0.412942186240571	0.330591217239903	0.310120242565531
ENSMUSG00000000881	Dlg3	protein_coding	0.219497312059939	0.204861857436441	0.26983618683996	0.204846242598998	0.238278132507372	0.169879120492217	0.162175939850536	0.128078827802232
ENSMUSG00000000901	Mmp11	protein_coding	0.0343886969259218	-0.0176697445319255	0.121958830764139	0.0503316215566674	0.0900360699883064	0.509394783861747	0.448110213627161	0.330618946583206
ENSMUSG00000000902	Smarcb1	protein_coding	1.07882490339912	1.14895494048577	1.22260915367039	1.13422976591199	1.35195161302732	1.33206940720759	1.1437173146654	1.14690677690799
ENSMUSG00000000903	Vpreb3	protein_coding	0.00778807144281051	-0.00825193291271568	-0.00352983637855937	0.00911767574513261	-0.00581375007197119	0.599767283395284	0.630604943009745	0.628338438617785
ENSMUSG00000000915	Hip1r	protein_coding	1.47300810903625	1.44704892048819	1.63933574928885	1.39958146976452	1.67521982739875	1.42882982954582	1.18174967508102	1.17530144323081
ENSMUSG00000000916	Nsun5	protein_coding	1.14175300873125	0.9265541608957	1.20144628113883	1.07286305256768	1.29316190303211	0.856777601654378	0.88634928713011	0.777718466374259
ENSMUSG00000000934	Top1mt	protein_coding	0.464201347262322	0.591767742479153	0.508008792167821	0.503589837551337	0.579854641419766	0.307722627333169	0.249076781009547	0.266830774243649
ENSMUSG00000000938	Hoxa10	protein_coding	0.29182531512792	0.339107110999801	0.386112976764443	0.37721101590162	0.338983188480467	0.0490281432982096	0.012878345843381	-0.00583975363752987
ENSMUSG00000000942	Hoxa4	protein_coding	0.389008696976015	0.13084818844334	0.413703734250054	0.0633743384917835	0.282230307619441	0.178947037610273	0.120534715885578	0.0590260759269298
ENSMUSG00000000959	Oxa1l	protein_coding	1.18461076724225	1.04041878568013	1.19663353955852	1.18250557845865	1.37010630314184	1.06751393011585	1.10349648210139	0.963692222203557
ENSMUSG00000000976	Heatr6	protein_coding	0.541607313975868	0.42870369916597	0.605560678656667	0.45815267560483	0.660175293346011	0.638895170489509	0.497224993176062	0.466960269430386
ENSMUSG00000000982	Ccl3	protein_coding	2.49603635951819	2.15442784809931	2.20849687465615	2.8048697968982	3.17521878933888	2.32771575306299	2.19346357610666	2.04980964667043
ENSMUSG00000000983	Wfdc18	protein_coding	0.515276755370749	0.273659886393113	0.37369224800311	0.472150918708153	0.386354551685924	0.13131829197052	0.238108511623687	0.233159529854339
ENSMUSG00000001014	Icam4	protein_coding	0.62406759342135	0.392113047810351	0.50756136783513	0.258037659698821	0.350816585569518	0.0281340210278601	0.122044802720093	0.0837417595810057
ENSMUSG00000001016	Ilf2	protein_coding	1.4613314019212	1.70436376127551	1.69943462383492	1.89504758694174	1.94738634883694	1.64413164415503	1.43986415762328	1.49900491860901
ENSMUSG00000001017	Chtop	protein_coding	1.45992292173381	1.52262855647892	1.72498341909356	1.54055164951016	1.76669695020955	1.75026338361993	1.47158215861424	1.40773026730338
ENSMUSG00000001018	Snapin	protein_coding	1.57152086632156	1.73321508181826	1.94761055809987	1.60195212029368	1.65925414070661	1.73824123631718	1.53672566737809	1.32062257157363
ENSMUSG00000001020	S100a4	protein_coding	0.209558062405639	0.0701214169232036	0.37736409984098	0.501452280590823	0.134101012250461	0.498989804967522	0.748911869579347	0.498017104861428
ENSMUSG00000001025	S100a6	protein_coding	0.539314116691744	0.914196390605402	0.847981183630535	0.760750628652848	0.833751451168776	0.585919997826378	0.028308417646664	0.246518348118973
ENSMUSG00000001029	Icam2	protein_coding	0.691700957699002	0.978455474082533	0.923323306744739	1.18722099664362	1.2779500868147	1.21551392591831	0.982545173057672	1.03480116359514
ENSMUSG00000001034	Mapk7	protein_coding	0.679553806549854	0.580367146755134	0.766051986995384	0.777582723608229	0.928421211537001	1.09914186394092	1.06145591893729	0.956045301662416
ENSMUSG00000001039	B9d1	protein_coding	-0.00413053822705087	0.0514869939559459	0.0309427469885522	0.126157791912991	0.0756088685241144	0.139040779534204	0.0756691329308992	0.105722634406499
ENSMUSG00000001052	Sec24b	protein_coding	0.22341797586451	0.211740179281461	0.298086545131977	0.212272643262587	0.291967205821461	0.317992770221109	0.255413175504505	0.210945403367796
ENSMUSG00000001053	N4bp3	protein_coding	0.52348631405819	0.354072097839388	0.564880875434403	0.682985773770489	0.793070604163254	1.16321789288041	1.0722590168259	1.00798559259676
ENSMUSG00000001054	Rmnd5b	protein_coding	0.883520919665033	0.717813350360846	1.08774234998579	0.905495257366808	0.998083109252327	1.09997056071982	1.1185595825703	0.854380943171818
ENSMUSG00000001056	Nhp2	protein_coding	2.38929094920824	2.53820120508544	2.57785261365379	2.759217580244	3.12810932073018	2.76675115219619	2.32759558249985	2.52985807406465
ENSMUSG00000001062	Vps9d1	protein_coding	0.496304624221151	0.537195564940368	0.572905424566677	0.640854714055952	0.650295879622222	0.573234309230111	0.58360691740567	0.464837331733973
ENSMUSG00000001065	Zfp276	protein_coding	0.449664174938283	0.492456487558508	0.620447400206396	0.553337647516179	0.594738777680535	0.607896148132981	0.522041378113452	0.440325589925235
ENSMUSG00000001082	Mfsd10	protein_coding	1.55284192259578	1.48649730107445	1.78790242994497	1.50045600693482	1.96488064959428	1.77957273094623	1.33477431374921	1.31711262592127
ENSMUSG00000001089	Luzp1	protein_coding	0.15986151466469	0.18245479020681	0.185573118639166	0.192584125145019	0.236274318227391	0.174055369134297	0.140192916708903	0.135233750521605
ENSMUSG00000001098	Kctd10	protein_coding	1.04020908579967	0.971021100103798	1.22307177325112	1.19620533200688	1.20397168896519	1.09535158237423	1.1053586125262	0.91758831098172
ENSMUSG00000001100	Poldip2	protein_coding	1.2054181692775	1.15586306207626	1.27405834608253	1.21959684776716	1.50079747556447	1.38513385725901	1.20652761999383	1.23513256298041
ENSMUSG00000001105	Ift20	protein_coding	1.48577391198765	1.90154744837407	1.80320856597271	1.81195965007907	1.90222144049233	1.78803555547444	1.3825797831738	1.47455831739253
ENSMUSG00000001123	Lgals9	protein_coding	0.736197054614312	0.795409830336625	0.820258251426528	0.825204935702234	1.001624872424	1.18170971334752	1.06648507369508	0.995870479771647
ENSMUSG00000001127	Araf	protein_coding	0.302953328394969	0.336107150905743	0.357783008020385	0.36367215826166	0.405667987888326	0.334232146388705	0.288993709468557	0.267484724538586
ENSMUSG00000001128	Cfp	protein_coding	0.526296773170157	0.517282501304805	0.696182817852255	0.664207424369987	0.955092127275896	0.58861790466595	0.236146691929871	0.313352677002785
ENSMUSG00000001134	Uxt	protein_coding	0.189125242146153	0.205448755831465	0.214749815918377	0.196659861533888	0.21590240330236	0.228867556482848	0.158498521295419	0.160900453989425
ENSMUSG00000001138	Cnnm3	protein_coding	0.57151976966095	0.51441290869643	0.665594052029951	0.592068433893425	0.757809271036729	0.643714607846658	0.587885740601542	0.528302866305297
ENSMUSG00000001143	Lman2l	protein_coding	0.205166350162283	0.238147446340238	0.273942573678052	0.264294292067982	0.228670821393253	0.245097737377326	0.226726799150808	0.145596313974135
ENSMUSG00000001150	Mcm3ap	protein_coding	0.582132831095987	0.571378710254514	0.65032923540564	0.610163459049843	0.7623199032711	0.674301578075676	0.586344747936884	0.551711708953865
ENSMUSG00000001151	Pcnt	protein_coding	1.10428759504441	1.20631531152919	1.23869565540574	1.15020442504069	1.31697783479896	1.24418570373947	1.10808818205212	1.05215613645853
ENSMUSG00000001156	Mxd1	protein_coding	0.347394938880504	0.384867141640769	0.469477049344977	0.437324850054017	0.494283951336568	0.463996678038709	0.326892364864003	0.335491719031596
ENSMUSG00000001157	Gmcl1	protein_coding	0.175457669919189	0.156886747662261	0.168970648875038	0.229268052361105	0.273117746612357	0.202897988359374	0.216271859508408	0.19236969329811
ENSMUSG00000001158	Snrnp27	protein_coding	1.50325134352303	1.60120089140183	1.46875739370261	1.40067539185715	1.70510090839623	1.56896244706519	1.35691727647465	1.55631506775987
ENSMUSG00000001166	Oas1c	protein_coding	0.251569653417369	0.342870702172021	0.323188530177111	0.148014554714038	0.164901911760557	0.163680942265917	0.0570061267392791	0.0924343230855796
ENSMUSG00000001173	Ocrl	protein_coding	0.516387800845875	0.618424448381038	0.603602566500275	0.460834419473272	0.605543312674629	0.228868054430418	0.0708791569862246	0.143287291947443
ENSMUSG00000001175	Calm1	protein_coding	3.64234125202762	3.84410599423776	3.77341783550166	3.83813329527895	4.13630954447404	3.90478582490994	3.47197528054096	3.69468435189018
ENSMUSG00000001211	Agpat3	protein_coding	0.124844240286869	0.117733348157564	0.177436295190146	0.141023703470097	0.150505564159062	0.227678952295171	0.195120179911918	0.167286288615412
ENSMUSG00000001227	Sema6b	protein_coding	0.0857736290710638	0.0971365908392586	0.113078160360721	0.0879935301572482	0.123191688340508	0.0493399804667387	0.0373524444399774	0.0326325118460945
ENSMUSG00000001228	Uhrf1	protein_coding	2.18736969866693	2.32874965799945	2.23367842335703	2.32745369395452	2.65500165078073	2.97215630963109	2.73497176218685	2.84493447780896
ENSMUSG00000001229	Dpp9	protein_coding	0.426656592711291	0.34507479137978	0.457511392104668	0.363125643765548	0.495761696826896	0.440528538556118	0.378781500634857	0.324752137662547
ENSMUSG00000001248	Gramd1a	protein_coding	1.47641623995761	1.64970814558737	1.73026701901022	1.61460715821931	1.76346808416282	1.59425377832678	1.31313597479914	1.37070057829627
ENSMUSG00000001270	Ckb	protein_coding	0.558933826679843	0.269710779166181	0.437461577022048	0.152601399254133	0.396569109585977	0.478677495077193	0.255810500989481	0.378078728527771
ENSMUSG00000001280	Sp1	protein_coding	1.45785024633548	1.49999159429378	1.67395186222689	1.4147579235101	1.7495570033274	1.73800183043331	1.42361466749321	1.36117998446273
ENSMUSG00000001281	Itgb7	protein_coding	0.556569479944308	0.495151997226733	0.666971760880174	0.6242412500144	0.703505624913521	0.751572682825476	0.609935047258073	0.497450992336902
ENSMUSG00000001285	Myg1	protein_coding	0.828149450426586	1.04477006736086	0.983462556489227	1.08937480741437	1.05034237720153	1.17455282144943	0.956236982773543	1.05651968137213
ENSMUSG00000001288	Rarg	protein_coding	0.132813085715904	0.152635829100842	0.192727603773154	0.148438086310729	0.206371869172126	0.0986332403003271	0.0256790216550398	0.0400883316241612
ENSMUSG00000001289	Pfdn5	protein_coding	2.66101278899969	2.59090910416036	2.79811576220957	2.62915097432081	2.86677532240244	2.58763919993378	2.28087593459428	2.32081123394866
ENSMUSG00000001305	Rrp15	protein_coding	0.671782367894491	0.785191091558496	0.771145288053051	0.700962215428816	0.839242271813865	0.629432074256202	0.449264618550749	0.505230288130006
ENSMUSG00000001313	Rnd2	protein_coding	0.153208838850378	0.0797859727018267	0.127040313720075	0.0283183139876881	0.133126924604145	0.0416655520616941	-0.0199849273312198	0.0204420823159856
ENSMUSG00000001323	Srr	protein_coding	0.222142593693778	0.201615198376163	0.197804075918713	0.248803406496402	0.34507508104357	0.266668018934204	0.162027491681804	0.23498949974068
ENSMUSG00000001366	Fbxo9	protein_coding	0.61410561939783	0.699622004841789	0.726605268654746	0.505720138044298	0.60362226103705	0.523106839952677	0.352882333725911	0.402765404571321
ENSMUSG00000001376	Ccdc132	protein_coding	0.170351182275911	0.204165400597364	0.188002908049468	0.198374215164602	0.213784677140973	0.189945745870293	0.161119095197207	0.171598887953841
ENSMUSG00000001379	Apbb3	protein_coding	0.674952478154208	0.627795400645616	0.772453734388574	0.765602155469414	0.826656163928517	0.766768533196729	0.747954111465006	0.69337588946624
ENSMUSG00000001380	Hars	protein_coding	1.04156426138673	1.19965499383077	1.18982274573067	1.25385011678949	1.35609377243536	1.28382230902243	1.09219356376545	1.13904861449429
ENSMUSG00000001383	Zmat2	protein_coding	2.89506838037775	3.18069913904756	3.1039490795342	2.97437980799042	3.3266981010148	3.10805447620915	2.70011292414799	2.87926702828214
ENSMUSG00000001403	Ube2c	protein_coding	0.512589110205602	0.495659455527934	0.662290605871041	0.435529731045378	0.656076059609965	0.769231137835626	0.660060522796184	0.581542642281187
ENSMUSG00000001415	Smg5	protein_coding	0.973852860432664	1.07934933780955	1.07643679637296	1.10694440711298	1.20218450224487	1.12176070686193	1.04229231052897	1.0043905368533
ENSMUSG00000001416	Cct3	protein_coding	2.28547629179098	2.37748700935653	2.32208715717451	2.24651669570772	2.53539705334863	2.33745465251923	2.0399463334544	2.18629512746908
ENSMUSG00000001418	0610031J06Rik	protein_coding	0.778027954727859	0.892043136722587	0.931734599759034	0.852379608847932	1.03607506644824	0.956932285986006	0.565982922787561	0.673326585802255
ENSMUSG00000001419	Mef2d	protein_coding	0.635166346632711	0.564876174404655	0.811202874647213	0.792384663635906	0.976502492707007	1.40830041986615	1.26101107032505	1.04899359534863
ENSMUSG00000001420	Tmem79	protein_coding	0.0390668014247306	0.0706220738543971	0.104094504241255	0.162016875952345	0.120882436163054	0.0283339928669648	0.0499930769125724	0.00719844512313285
ENSMUSG00000001424	Snd1	protein_coding	0.219775476443718	0.21898269414912	0.271125929661999	0.261993752448988	0.325782122921947	0.264848329079928	0.213479706983605	0.194496800552266
ENSMUSG00000001436	Slc19a1	protein_coding	0.293691883627194	0.349804342485636	0.306927196311208	0.339129159118909	0.412366676516124	0.312383733206045	0.199578235852773	0.27971997586994
ENSMUSG00000001440	Kpnb1	protein_coding	2.54956515735773	2.75091415534875	2.75306612928822	2.66042775919977	3.00887372749237	2.86173006608768	2.49962859680598	2.56920316410362
ENSMUSG00000001441	Npepps	protein_coding	0.12445015476441	0.140677110274403	0.150712021149321	0.176144357905856	0.157350628179256	0.139157547040072	0.149971278070903	0.109242223273156
ENSMUSG00000001445	Mrpl10	protein_coding	0.876908011267305	0.72479639140958	0.929224333109456	0.697445554701276	0.904769602764388	0.941605705480984	0.917030512780592	0.781581928786869
ENSMUSG00000001467	Cyp51	protein_coding	0.576677403039648	0.657328355961539	0.746149902346073	0.717099521659746	0.724998244481149	0.723210123792047	0.584788821327553	0.531858155956268
ENSMUSG00000001472	Tcf25	protein_coding	1.60226282896866	1.77104280430917	1.85783008557066	1.68545496395179	1.86606348018764	1.70404512348294	1.45681175558466	1.42355364329096
ENSMUSG00000001473	Tubb6	protein_coding	0.310049725517227	0.230041533213922	0.286476612415617	0.209540404447597	0.31334679024451	0.278589881399395	0.225460437355646	0.289752543693832
ENSMUSG00000001482	Def8	protein_coding	1.46646531182448	1.48427849873746	1.78861864097282	1.22289320694544	1.47521473090715	0.729113101000174	0.516944293301543	0.441352837018184
ENSMUSG00000001517	Foxm1	protein_coding	0.668820898465815	0.744725892560869	0.700958810250296	0.628352762548931	0.757671112087488	1.21324917429838	1.14178944453449	1.11626767759857
ENSMUSG00000001518	Itfg2	protein_coding	0.328585850956137	0.375919259700683	0.457103008848319	0.380457303779591	0.409851316544182	0.469200423791009	0.473453777836493	0.41134737932701
ENSMUSG00000001524	Gtf2h4	protein_coding	0.699190029402205	0.823589723181787	0.739572932611992	0.701955753771748	0.763653363282267	0.806245032264394	0.746453334185729	0.733255432706525
ENSMUSG00000001525	Tubb5	protein_coding	5.98580239918905	6.16735589065786	6.21271271022693	6.03943133323008	6.49135554584717	6.60652084651137	6.20752360848674	6.26091792278996
ENSMUSG00000001552	Jup	protein_coding	0.158818411442612	0.113287579677787	0.1668974763616	0.0919496971613994	0.15636259755886	0.151219615623445	0.102438317245973	0.104597687280518
ENSMUSG00000001569	Nom1	protein_coding	1.16666077975111	1.35420313869717	1.35683915399381	1.26552518884837	1.38968685459756	1.26718815119435	1.06727524902002	1.11409310791583
ENSMUSG00000001576	Ergic1	protein_coding	0.241118259166496	0.281219305208942	0.27175458585174	0.277715278306741	0.368650546406106	0.272140072001349	0.187321048537237	0.207217737850495
ENSMUSG00000001588	Acap1	protein_coding	2.40189946272032	2.40007586099981	2.78505072242491	2.48529520896529	2.62941302010756	2.70513308523991	2.50752692518198	2.25562021271903
ENSMUSG00000001627	Ifrd1	protein_coding	0.526441041811056	0.635458846127278	0.608644317487792	0.581845557157606	0.744973089184309	0.769863779652827	0.356544913337809	0.507430724089136
ENSMUSG00000001632	Brpf1	protein_coding	1.26146909538248	1.32371020006806	1.4457888472853	1.2446738860281	1.49095407196776	1.66554096089984	1.37947145622153	1.33971791070476
ENSMUSG00000001642	Akr1b3	protein_coding	0.950110003875601	0.941815966431171	1.17318598729639	1.27385514765839	1.45525076708043	1.32118304923498	1.1467630280683	1.07756343632683
ENSMUSG00000001657	Hoxc8	protein_coding	0.0788569181176403	0.106455665100578	0.117612504221246	0.0768224572856754	0.128663826318772	0.190331909576836	0.0873204791775523	0.107822223509273
ENSMUSG00000001665	Gstt3	protein_coding	0.247938991337476	0.161348026917358	0.21025032194349	0.29076826924491	0.28890923735392	0.0851519838110094	0.158180818474364	0.139105115849458
ENSMUSG00000001666	Ddt	protein_coding	0.578819286694456	0.148072499098769	0.367007190690281	0.10791080681244	0.327445849055202	0.115543514555297	0.0795686582442819	0.129346005555388
ENSMUSG00000001674	Ddx18	protein_coding	0.719269870870079	0.513064334648638	0.730014340548783	0.697238008570496	0.971284104256235	0.789250915054353	0.718382671827725	0.652045189820027
ENSMUSG00000001687	Ubl3	protein_coding	0.54813499755351	0.519947254621232	0.645364554180929	0.525713772000537	0.653302508651203	0.838023361374729	0.728548486831367	0.706070712258799
ENSMUSG00000001707	Eef1e1	protein_coding	0.498078518492725	0.587138845010983	0.50389687227665	0.575608069198335	0.592115874942289	0.572607064767921	0.490833990775595	0.525473566622248
ENSMUSG00000001729	Akt1	protein_coding	1.69827430787209	1.81562002363214	1.90073866155096	1.81090236232698	2.05781487395837	1.79968738256938	1.53392574916167	1.56244836852432
ENSMUSG00000001741	Il16	protein_coding	0.67394874183387	0.668188955009969	0.830300354013303	0.784845446065674	0.856685952661674	1.04002181182839	0.944259166838926	0.868125795324868
ENSMUSG00000001750	Tcirg1	protein_coding	1.27469144000151	1.1760666874715	1.47578157044329	1.53713386450279	1.79905208779138	2.08364600416699	1.95030646698892	1.74000841611725
ENSMUSG00000001751	Naglu	protein_coding	0.521700668873276	0.617002976211144	0.732640329118624	0.610440520354318	0.751286612220496	0.649876755619664	0.454709539735474	0.472156764371163
ENSMUSG00000001755	Coasy	protein_coding	1.37776098167847	1.29686239571317	1.37904963137425	1.39631844327681	1.77058208194189	1.57875073468768	1.28638704792386	1.44632628471498
ENSMUSG00000001761	Smo	protein_coding	1.25149608290818	1.31846218086137	1.36381018419959	1.11490143994805	1.41747635830051	0.998640821455827	0.649157126928044	0.781898581512481
ENSMUSG00000001767	Crnkl1	protein_coding	1.49971429511154	1.70070034957181	1.81217855903966	1.63285330357481	1.91257705622433	1.89544448609831	1.52808026099044	1.54794444989593
ENSMUSG00000001774	Chordc1	protein_coding	0.976979426320231	1.11105216167689	1.09859378642402	0.943143841257594	1.15747779974223	1.09758789262929	0.932785120066665	0.982260034018166
ENSMUSG00000001783	Rtcb	protein_coding	2.04203642493838	2.20063012750503	2.2416907937027	2.06813920306246	2.31238534934882	2.0554161909637	1.72449821496692	1.83471868763775
ENSMUSG00000001785	Pwp1	protein_coding	1.22063070748157	1.07564378697173	1.27359430930343	1.13102927539782	1.4588394256578	1.20334991291597	1.05752314577301	1.05679886661563
ENSMUSG00000001786	Fbxo7	protein_coding	0.503553062081344	0.4760183369243	0.54932531437607	0.400507587209934	0.516222400168524	0.445164144529757	0.392118812423314	0.343165642065401
ENSMUSG00000001794	Capns1	protein_coding	2.48132105220699	2.39116971480036	2.73919170371425	2.22757885546288	2.46806866124128	2.19464823219952	1.97083577784514	1.79559012659536
ENSMUSG00000001829	Clpb	protein_coding	0.109347682394734	0.129067518526057	0.132468896831549	0.131042562987242	0.139553557653316	0.111480334758201	0.0788322632459754	0.0888547553642015
ENSMUSG00000001833	Sept7	protein_coding	1.30187421457114	1.45605119454325	1.46153686753399	1.31522832990629	1.53998289491329	1.599737963839	1.32260291820443	1.4050869949266
ENSMUSG00000001844	Zdhhc4	protein_coding	0.623702541944674	0.578983263966902	0.673400870652671	0.58923604970497	0.731862390539904	0.560945095352509	0.472882085078107	0.456493272576195
ENSMUSG00000001847	Rac1	protein_coding	0.978377771723267	1.0386954286148	1.13692843729648	1.09290765743693	1.44182258651401	1.34116446895917	0.972690729259254	1.06676303503978
ENSMUSG00000001855	Nup214	protein_coding	0.388170077181878	0.313257023577062	0.42071979908579	0.37161106160873	0.558945714311502	0.501501929427348	0.405542944811743	0.375212085239554
ENSMUSG00000001865	Cpa3	protein_coding	0.0969706784019685	0.135280371697	0.115917079853733	0.0667145226673513	0.13352546895375	0.351375032260078	0.234441795079295	0.297768955068107
ENSMUSG00000001891	Ugp2	protein_coding	0.206160155409092	0.207181135703202	0.21674720143011	0.289761104428208	0.359885011242777	0.248472516246718	0.157126986788632	0.19537996683682
ENSMUSG00000001909	Trmt1	protein_coding	1.35397052038066	1.38532972612109	1.40086247563838	1.40757581088134	1.61022494457757	1.5063405750301	1.40264114122971	1.38212711890944
ENSMUSG00000001910	Nacc1	protein_coding	1.96502870547998	2.15581934155327	2.3073667211687	2.23645637844837	2.49046374324584	2.37796203577098	2.12109235811033	1.95842807489392
ENSMUSG00000001911	Nfix	protein_coding	0.270903877959293	0.309725227155593	0.310165811799874	0.239959663464803	0.300647893742538	0.158163529485893	0.0923202130653027	0.117480460697582
ENSMUSG00000001918	Slc1a5	protein_coding	0.903955599782091	0.932848109013943	0.955798980717831	0.896794915211034	1.14541304966018	1.14218828587907	0.885286249256986	0.948212871949292
ENSMUSG00000001924	Uba1	protein_coding	1.88063710187028	1.86403484197081	2.07338521586211	1.83984175704477	2.20662879737229	2.05877752549746	1.72108504953725	1.72175548104701
ENSMUSG00000001942	Siae	protein_coding	0.249712117398861	0.284803477702792	0.36336772849903	0.233085484716726	0.305270878415193	0.397505317882614	0.256980794499836	0.242235614323893
ENSMUSG00000001946	Esam	protein_coding	0.408980437157901	0.460441937085828	0.680113749241138	0.236282600123101	0.293619863983695	0.0846522662544422	-0.0314037811264978	-0.0676512251630895
ENSMUSG00000001948	Spa17	protein_coding	0.0929250963275002	0.0379918618812904	0.0889764688786413	0.128233632505348	0.200191540258686	0.0666542442991143	0.0604178734012142	0.0643217736619975
ENSMUSG00000001962	Fam50a	protein_coding	1.23028508747823	1.44622147985656	1.44306927482088	1.34577761573959	1.39229561602244	1.48160355879738	1.24133787656634	1.25887814170575
ENSMUSG00000001964	Emd	protein_coding	1.07310627451718	1.30874684873158	1.21432415104079	1.12469485239858	1.2037123475997	1.19172386765148	0.938969388990782	0.995630143397864
ENSMUSG00000001983	Taco1	protein_coding	0.663838830899996	0.61483996145511	0.728849933708128	0.545018754541533	0.648734402947398	0.543576344764705	0.516838795073321	0.473004798809965
ENSMUSG00000001986	Gria3	protein_coding	0.0436775929977864	0.0279671107505869	0.0709348822290272	0.0508091225940626	0.0630436567712977	0.149820253862203	0.137997416870312	0.101913484822055
ENSMUSG00000001998	Ap4e1	protein_coding	0.261730767126435	0.258134757969453	0.288129982303905	0.185768460517457	0.263266514005722	0.260074033617238	0.230945934240447	0.201851095537473
ENSMUSG00000001999	Blvra	protein_coding	0.296856931549279	0.306217982961966	0.265947428791791	0.238367284040454	0.280747214755936	0.235364897739829	0.238014678035359	0.265021984791308
ENSMUSG00000002006	Pdzd4	protein_coding	0.0891649507727893	0.0998669666810796	0.243334538367123	0.338851795762635	0.24327156277981	0.788384627358019	0.765037981215024	0.591435520721713
ENSMUSG00000002007	Srpk3	protein_coding	0.0138966232610815	-0.018999660027266	0.0377405572748142	0.00354109964900237	-0.0214208730640847	0.166327339581892	0.211823965215611	0.151335131320224
ENSMUSG00000002010	Idh3g	protein_coding	1.93414513359468	2.33776798163951	2.27383103451507	2.3620559141456	2.50605058452051	2.39966472001077	2.00075282757254	2.04436078324606
ENSMUSG00000002012	Pnck	protein_coding	0.225208815760564	0.417614429584072	0.43744677590305	0.417786424364022	0.405841796140705	0.300050763588609	0.0439857727850274	0.0889535276461865
ENSMUSG00000002014	Ssr4	protein_coding	2.0692435293052	2.29866190768019	2.26291827926212	2.37844203428526	2.51241966050138	2.06661354149019	1.8257835025922	1.98705022847942
ENSMUSG00000002015	Bcap31	protein_coding	0.762331533546295	0.741941112906446	0.848160264853542	0.795997657079485	1.00528951568999	0.892673638626912	0.735620358927504	0.716468272220502
ENSMUSG00000002017	Fam98a	protein_coding	0.395587351552368	0.397501255364523	0.457670312827354	0.442622559160506	0.58946536741887	0.429385788535605	0.300091922946472	0.32682515234832
ENSMUSG00000002028	Kmt2a	protein_coding	0.786568295372009	0.708115112556894	0.932149466479955	0.708419824774367	0.902285988163261	1.02318320224501	0.93382363131733	0.763391657567951
ENSMUSG00000002031	Ift46	protein_coding	0.395545887845427	0.399145474762278	0.432700455320844	0.312331764746157	0.431599185415183	0.507287858747989	0.410238013252393	0.375134070004518
ENSMUSG00000002043	Trappc6a	protein_coding	0.635673088326993	0.754738470401932	0.843403971906887	0.768828129671765	0.738837082968637	0.669987554922879	0.537250557555349	0.480898923280884
ENSMUSG00000002052	Supt6	protein_coding	1.29516801016796	1.42857691505214	1.50706417303856	1.37229758103504	1.58536795381329	1.59393385196975	1.31564749213289	1.30701684808174
ENSMUSG00000002055	Spag5	protein_coding	1.016633444017	1.12919985523999	1.04784165871507	1.06117076246499	1.31601422819585	1.51946613425222	1.38639748881542	1.49813775241953
ENSMUSG00000002058	Unc119	protein_coding	0.802179661015904	0.947759422740383	1.12504508264734	0.711001193589979	0.798536030233074	0.712412612571691	0.482600234783519	0.447427520373994
ENSMUSG00000002059	Rab34	protein_coding	0.532912149983496	0.587133744084023	0.481333491525468	0.504184856152114	0.523806335213948	0.460455102966656	0.385193087837815	0.376460392202485
ENSMUSG00000002064	Sdf2	protein_coding	0.393553615637051	0.577150814451056	0.557661500855011	0.694630049093707	0.512542370558947	0.618397214406552	0.551134661404015	0.566186514181282
ENSMUSG00000002068	Ccne1	protein_coding	0.263359799950856	0.174491934580005	0.378725608524817	0.285280383321881	0.593323007333145	0.940500182755364	0.685654421023757	0.736908240830962
ENSMUSG00000002083	Bbc3	protein_coding	0.242035845628484	0.260555067673918	0.328075588331497	0.326218193106791	0.402105877216955	0.220945941557681	0.0597120731567099	0.0925469682015826
ENSMUSG00000002102	Psmc3	protein_coding	2.461518585234	2.66418242906039	2.68384580435159	2.55397420379378	2.86688995335761	2.76476705419204	2.36991326715906	2.5038662913295
ENSMUSG00000002103	Acp2	protein_coding	0.698075087023404	0.779471229054237	0.860643484525053	0.738242540228982	0.764217463560378	0.474422786776334	0.411953894944546	0.30519048166054
ENSMUSG00000002105	Slc39a13	protein_coding	0.289961414541982	0.177709962256101	0.386010921257837	0.320048454803155	0.467545481122601	0.206960816329756	0.140525015270288	0.107963625978127
ENSMUSG00000002109	Ddb2	protein_coding	0.428155932256856	0.560564263802755	0.454828069314509	0.354197061464321	0.318665490624917	0.470566298236803	0.406794313001984	0.46735508534978
ENSMUSG00000002111	Spi1	protein_coding	0.685641836521493	0.678098486376062	0.642294124290016	0.616628906552946	0.78394744587494	0.537409357974312	0.354960786582525	0.485926587341958
ENSMUSG00000002129	Sf3a1	protein_coding	1.61374946636538	1.64615273437977	1.80690940362716	1.6743290869947	2.06849051823068	1.9812988984082	1.6612070219569	1.63986068349712
ENSMUSG00000002147	Stat6	protein_coding	1.6086012700517	1.64893965365057	1.76212186786572	1.73785484667959	2.04429552974569	1.8705704940648	1.5448962310455	1.59092245255195
ENSMUSG00000002204	Napsa	protein_coding	0.718649136414017	0.820579156885547	0.877450732742933	1.02890877268616	0.971558705306285	1.09983314051461	1.07083491476735	0.946762510928783
ENSMUSG00000002205	Vrk3	protein_coding	0.388110477179424	0.492812280377716	0.514864735307348	0.49674038722048	0.537258036213557	0.548834623529842	0.429972177133063	0.432529120916759
ENSMUSG00000002210	Smg9	protein_coding	0.581039982924215	0.499239410603387	0.645511153001536	0.417227868827435	0.684174599058292	0.564719250242638	0.35120494998291	0.371462377146925
ENSMUSG00000002221	Paxip1	protein_coding	0.614211363322239	0.719592671944933	0.773621556570649	0.680143398016263	0.824914702472505	0.893419305459297	0.745261568249553	0.722685763981376
ENSMUSG00000002222	Rmnd5a	protein_coding	0.553090067380646	0.552339321016104	0.672529253314916	0.606057278380352	0.72683594086585	0.703448184941581	0.594673893567652	0.526758470355321
ENSMUSG00000002227	Mov10	protein_coding	0.3794817292417	0.386709297642628	0.447493291182586	0.399655414925098	0.519112750055687	0.362630803075598	0.287567022429505	0.316300925180264
ENSMUSG00000002257	Def6	protein_coding	1.86731119135126	1.96287311995535	2.160347171559	1.84771608929035	2.08541421521951	1.86955998721097	1.58087275658072	1.50406598832113
ENSMUSG00000002274	Metrn	protein_coding	1.55340430130707	1.70702572467361	1.92711411909274	1.80656266180833	1.76194603780744	2.05500423789647	1.88299194634202	1.82928331824379
ENSMUSG00000002279	Lmf1	protein_coding	0.102511836869096	0.128269681276514	0.120342238515246	0.132651537203646	0.175326416332136	0.13520558101098	0.0790158614001538	0.114148606666657
ENSMUSG00000002280	Narfl	protein_coding	0.683183116314438	0.653634547712083	0.751605784275445	0.525676056838552	0.604138065447774	0.518119782848758	0.52128148518746	0.403594318904909
ENSMUSG00000002289	Angptl4	protein_coding	0.452664392603223	0.478905506269368	0.483971240248378	0.461229112491962	0.512429231441303	0.435564329421393	0.431510392703176	0.37429171205173
ENSMUSG00000002297	Dbf4	protein_coding	0.855052630060432	0.86425391733533	0.888669191727643	0.887559434487053	1.11692976187	1.15390094715947	1.02783295654822	1.06922127726041
ENSMUSG00000002307	Daxx	protein_coding	1.7193059990668	1.64224233201173	1.87418246059964	1.94936972696626	2.16141476338874	2.11298287031046	1.99862531495789	1.84999923941257
ENSMUSG00000002308	Cd320	protein_coding	0.350816192076346	0.480896265089852	0.428348657399189	0.427200846482764	0.44855149118212	0.358076749919662	0.203474759925795	0.27568442771837
ENSMUSG00000002319	Ipo4	protein_coding	0.982792697687995	1.06292253544529	1.07033032291933	1.06539569494383	1.23517080871298	0.918203078379241	0.742239106449462	0.727899346665269
ENSMUSG00000002320	Tm9sf1	protein_coding	1.02371096715193	1.00541015285655	1.20558272567261	1.02177075714467	1.45952235937342	1.46127837386833	0.991564285610544	1.12649134602374
ENSMUSG00000002324	Rec8	protein_coding	0.716010854586483	0.747091782458703	1.01238903607414	0.588296696560786	0.755519549121643	0.294808625714204	0.101327526155373	0.0386810995402848
ENSMUSG00000002325	Irf9	protein_coding	2.39019994412211	2.38369323534811	2.60560157408433	2.32042657951351	2.56585771570884	2.79801310164348	2.50954837556477	2.44659909085183
ENSMUSG00000002326	Gmpr2	protein_coding	0.74818650931087	1.06825441362779	1.00745803138716	1.16234433235559	1.10209997607883	0.905851827353334	0.665771577788824	0.752020053455316
ENSMUSG00000002329	Mdp1	protein_coding	2.22282855715448	2.64201316420092	2.68459426282365	2.85169948367091	2.62226762616389	2.69965686440156	2.57394241177035	2.42030208363454
ENSMUSG00000002332	Dhrs1	protein_coding	0.653731762902404	0.927046323239197	1.05651286621587	0.964282418129792	0.921427696308053	1.06949702679005	0.739823956481691	0.704128007234481
ENSMUSG00000002342	Tmem161a	protein_coding	0.384791891931454	0.370476995654367	0.46242724589525	0.470274257990233	0.46912853956054	0.537524664278103	0.531729371649865	0.440843081002801
ENSMUSG00000002343	Armc6	protein_coding	0.143903260774784	0.15312838979911	0.121965919395799	0.223655000624503	0.148890286965336	0.104150971532741	0.12636618339198	0.158881167286057
ENSMUSG00000002345	2310045N01Rik	protein_coding	0.408387360272454	0.479815635966651	0.407220575711919	0.4343160485398	0.552784731108671	0.454377357305779	0.288634584579607	0.436846035421603
ENSMUSG00000002365	Snx9	protein_coding	0.184030518636762	0.157006860066235	0.263294337814024	0.249611701433517	0.351166264613992	0.620262379625085	0.529722659237793	0.483889337857365
ENSMUSG00000002372	Ranbp3	protein_coding	0.568220223008107	0.570826685612255	0.640887011244846	0.59833516640333	0.813402595671476	0.818186572184252	0.659096257455794	0.691211596466873
ENSMUSG00000002379	Ndufa11	protein_coding	0.79048348951097	0.764219007239966	0.868196582591261	0.653198503442753	0.884794062192847	0.868199123560021	0.62913768834518	0.682687105495523
ENSMUSG00000002393	Nr2f6	protein_coding	0.296346626545837	0.269495434251918	0.30540329565591	0.226564026548939	0.282808093991471	0.365466613709849	0.278175263762577	0.330533825897461
ENSMUSG00000002395	Use1	protein_coding	3.29616550800153	3.79201946747578	3.95156186860805	3.83836324966434	3.69815484125834	3.70621452758352	3.13899719580117	3.12926713358907
ENSMUSG00000002396	Ocel1	protein_coding	0.938615477346714	0.808862465040716	1.01163004522789	0.764202458900438	1.03722715826945	0.9951552491416	0.776892558034236	0.830462703763558
ENSMUSG00000002409	Dyrk1b	protein_coding	0.400700434832678	0.409673785874867	0.572011636839171	0.635194511730864	0.652229700336009	0.69666834315212	0.730940658531483	0.561091930980747
ENSMUSG00000002413	Braf	protein_coding	0.16602443325886	0.179610271878295	0.16987847689233	0.166608395873688	0.191420790856048	0.162725113778258	0.147469724975697	0.146124585081259
ENSMUSG00000002416	Ndufb2	protein_coding	0.227986897636934	0.331954968964587	0.294134996440855	0.419178099047023	0.292069584307607	0.281588820005873	0.269109120891749	0.243564419240166
ENSMUSG00000002428	Hltf	protein_coding	0.631446536202234	0.783561602388992	0.827901778362024	0.698784426331073	0.826513837740892	0.862085559218749	0.660514237085933	0.696656424752708
ENSMUSG00000002455	Prpf6	protein_coding	0.701416251685807	0.841496292991867	0.942111300293198	0.842309354731534	0.850574317862967	0.833254470891061	0.681159419657286	0.596077225075086
ENSMUSG00000002458	Rgs19	protein_coding	1.84951827655206	2.16104414367994	2.16861001541017	2.1896785220945	2.10293444909948	1.92956390983851	1.77990961210765	1.67945506102908
ENSMUSG00000002477	Snrpd1	protein_coding	1.63483114977516	1.95081028026606	1.79753208405632	1.81738502073547	2.07214700518151	1.92578292908975	1.6094456671365	1.79911044520591
ENSMUSG00000002486	Tchp	protein_coding	0.791389339904579	0.827882167838949	0.856538275337424	0.750301613439239	0.86855272978493	1.00341730771807	1.03985447507472	0.932918925376195
ENSMUSG00000002489	Tiam1	protein_coding	0.179995841085483	0.173442539709591	0.216299053912681	0.184093517417098	0.255475419151138	0.354865762724488	0.302586970573008	0.282873666857664
ENSMUSG00000002496	Tsc2	protein_coding	0.401836422650365	0.478460964188494	0.520028977021013	0.524004775171728	0.604842835106119	0.528199280229324	0.37767853245775	0.369003949980027
ENSMUSG00000002500	Rpl3l	protein_coding	0.00195431383590434	0.0355578327297111	0.0380785665603438	0.00447035666092068	0.0375405827261988	0.311321417836202	0.207488687576372	0.241731315190412
ENSMUSG00000002504	Slc9a3r2	protein_coding	0.351826245002194	0.235365171029348	0.475079738351148	0.298296571290985	0.427680042536457	0.207676699079384	0.159829382180046	0.10216118816558
ENSMUSG00000002524	Puf60	protein_coding	2.69002446300101	2.89832130749216	2.89996439107037	2.69192447805397	2.93700607852508	2.67936064711276	2.33928282320991	2.4585735335174
ENSMUSG00000002546	Golga2	protein_coding	1.37449181454352	1.52015945734458	1.70764410758632	1.50964662498608	1.65305007203566	1.69383745295507	1.51943242803413	1.36390864580161
ENSMUSG00000002550	Uck1	protein_coding	1.37874575260691	1.67511030206414	1.77134573753419	1.57691812190159	1.59674794934891	1.8658917083276	1.60782632851101	1.48364974734912
ENSMUSG00000002580	Mien1	protein_coding	1.46376866835274	1.28407025150537	1.65744544407836	1.39290455854702	1.71280093944558	1.52033570580622	1.16378040666463	1.01942941724246
ENSMUSG00000002603	Tgfb1	protein_coding	0.594988707885307	0.573473261867018	0.678310114311985	0.633615819490581	0.82859243913215	0.83418311323871	0.69117293636479	0.595658662688481
ENSMUSG00000002608	Ccdc97	protein_coding	0.967169475190242	0.975318824970809	1.14010257802571	1.00517000612852	1.03990056067936	1.26405766066519	1.1832837466941	0.950247291949154
ENSMUSG00000002617	Zfp40	protein_coding	0.534311568178782	0.450997794928849	0.555874810066026	0.325566768553802	0.507819015245532	0.385622448858395	0.307788410213869	0.286823751231599
ENSMUSG00000002625	Akap8l	protein_coding	1.04904798889482	1.12533401216373	1.26960335774086	1.04305455091002	1.24357702429369	1.19835032481131	1.0036282301769	0.952536426487631
ENSMUSG00000002635	Pdcd2l	protein_coding	0.382309097725246	0.304746725874073	0.342056353333531	0.329071984742205	0.414248272982265	0.244767515674152	0.23061245499895	0.262280858981235
ENSMUSG00000002658	Gtf2f1	protein_coding	2.62839346170881	2.91380196918229	2.83861239857897	2.88943697959676	3.1746920094831	3.11426095564126	2.73873796782784	2.8604581594446
ENSMUSG00000002660	Clpp	protein_coding	1.20288028943211	1.24738623377143	1.18992181293238	1.10825838977755	1.30080955442343	0.959688497076988	0.77313124037042	0.853296579537972
ENSMUSG00000002661	Alkbh7	protein_coding	1.29942319658666	0.829034400419032	1.16823163677906	0.803650537149557	1.29652325177898	0.926831302492486	0.940780382634232	0.929838555279159
ENSMUSG00000002668	Dennd1c	protein_coding	0.617735921420214	0.831820176597914	0.854062688758253	0.674302875130266	0.773992036129055	0.647773687491476	0.253869373488771	0.329058676447354
ENSMUSG00000002679	Med6	protein_coding	0.397911121327711	0.301169664667772	0.503134735680745	0.359376085202269	0.554506382414248	0.448851896526462	0.340281671310015	0.300444374068205
ENSMUSG00000002699	Lcp2	protein_coding	0.533077448402512	0.613494227027802	0.622786494642517	0.433312982738306	0.582317289526331	0.343118111366078	0.107824189943133	0.210264592327493
ENSMUSG00000002718	Cse1l	protein_coding	0.734316207151508	0.82379962277362	0.844132498979853	0.893800518432646	1.06469161009442	1.08070556303939	0.92996787921069	0.927879250507733
ENSMUSG00000002728	Naa20	protein_coding	0.56177201325834	0.702307465468918	0.652177404664528	0.729064450008266	0.851650725206038	0.774865336110044	0.522458966264383	0.67526000741253
ENSMUSG00000002731	Prkra	protein_coding	0.427891459443947	0.365600689389307	0.388403051684843	0.380049353940041	0.424956256228717	0.263306021384885	0.285859686694087	0.287900733297755
ENSMUSG00000002732	Fkbp7	protein_coding	0.353374369726198	0.374428275363368	0.375412651203013	0.348724042988971	0.465285553676146	0.401302587589977	0.290190731124577	0.343468175826583
ENSMUSG00000002733	Plekha3	protein_coding	0.341958110530746	0.359629031255329	0.380482964305594	0.371931347877636	0.426130504505027	0.36241005772058	0.284484496196526	0.255482017965749
ENSMUSG00000002741	Ykt6	protein_coding	0.615455837499763	0.626761601516238	0.853878636227389	0.87593921778601	1.07978434123895	1.13142173279369	0.802522478363065	0.809273108050789
ENSMUSG00000002748	Baz1b	protein_coding	1.95446284971562	2.08114343917715	2.15489379659871	1.98158493326375	2.31850867481551	2.3568683627067	2.07578835444701	2.08804570434547
ENSMUSG00000002763	Pex6	protein_coding	0.799118409367851	0.775753058788085	1.00914040938783	1.15007889909581	1.22346005056304	1.05832746524739	0.934648608188693	0.842386970840625
ENSMUSG00000002767	Mrpl2	protein_coding	1.48245671515203	1.86057518651643	1.6827827862014	1.90074396011549	1.93983381335581	1.72466495265492	1.39819280023845	1.47752199998031
ENSMUSG00000002768	Mea1	protein_coding	2.63370565458139	2.82776649234633	3.00449935123767	2.46066083360806	2.79323154139278	2.65874850052107	2.0911669778773	2.26825433688955
ENSMUSG00000002778	Kdelr1	protein_coding	0.760619344486995	0.779044533867854	0.892638134572645	0.880919562906319	1.01608542099044	0.982933123635486	0.776795103289512	0.784629003529731
ENSMUSG00000002781	Tmem143	protein_coding	0.283301305446528	0.322622274289816	0.309897098298217	0.210664983760921	0.273577317767461	0.213339990724052	0.157301154609461	0.165321892064949
ENSMUSG00000002797	Ggct	protein_coding	0.390611301236101	0.532706246537573	0.488574158715194	0.684683064035933	0.696797810746057	0.316789909219892	0.198422209422856	0.247897334473834
ENSMUSG00000002799	Jag2	protein_coding	0.222089436883179	0.182229581142183	0.289409724620626	0.247704380419912	0.29515037847176	0.343104077952986	0.258555276525474	0.218871299047847
ENSMUSG00000002803	Btbd6	protein_coding	0.835899068550991	0.895256818497836	0.821098439802148	0.835831447115555	0.87293149714221	1.09852313385677	1.14109136249156	1.05177066196873
ENSMUSG00000002804	Nudt14	protein_coding	0.452893142978469	0.472207283131969	0.51310249705593	0.277481308750796	0.399459429009271	0.638844713186379	0.531645038391496	0.538092615854207
ENSMUSG00000002812	Flii	protein_coding	2.07284935600729	2.11345992682118	2.35731954104435	2.16867252875197	2.42583194726253	2.2981517795852	1.95479747699464	1.91629310907107
ENSMUSG00000002814	Top3a	protein_coding	0.340852265482639	0.349437670537167	0.418397128122443	0.455510080989628	0.477490928617659	0.372842768513726	0.388287245252292	0.305684613782894
ENSMUSG00000002820	Atg4d	protein_coding	0.39438831544883	0.334330197610608	0.547009863584971	0.331118310602358	0.426658685293057	0.503469758868901	0.467942257642491	0.364686028196156
ENSMUSG00000002825	Qtrt1	protein_coding	0.608950319416382	0.577044123236471	0.662628647684656	0.514481647775417	0.761866351030106	0.673759234264931	0.507187514120433	0.615530036772076
ENSMUSG00000002833	Hdgfrp2	protein_coding	1.3043800433602	1.45104164949207	1.50830449388081	1.53959505608774	1.78009744412711	1.65581264854396	1.46465493330669	1.46819935500471
ENSMUSG00000002835	Chaf1a	protein_coding	1.27223192083792	1.40548734003723	1.31998405988397	1.24201708666775	1.5231139715203	1.55062342210444	1.32204052160105	1.42796174665698
ENSMUSG00000002844	Adprh	protein_coding	0.913448207870714	0.935115911415214	1.00341475226726	0.68274047802594	1.02469800540674	1.1110280888246	0.690354209901903	0.90786774158668
ENSMUSG00000002845	Tmem39a	protein_coding	0.14447434522447	0.100334818015541	0.195638861814584	0.188828807153518	0.226767678386123	0.243541773086741	0.214265128314321	0.164805409875271
ENSMUSG00000002846	Timmdc1	protein_coding	0.334250139833192	0.344288816991829	0.364357301987819	0.318921681087241	0.426640219951497	0.362825568435121	0.277434901812775	0.304085313763267
ENSMUSG00000002870	Mcm2	protein_coding	2.74020433448093	2.90361730909827	2.85217188900328	2.89086701612146	3.2246588948541	3.20014499722382	2.84709255700102	2.92114973752931
ENSMUSG00000002871	Tpra1	protein_coding	0.502443399934433	0.484413263028136	0.659029447882147	0.683213394518825	0.854649067331444	0.608679879846606	0.456671163014789	0.381287591210309
ENSMUSG00000002881	Nab1	protein_coding	0.773798889752617	0.811559839107491	0.9206204909492	0.733861006384105	0.97093182366397	0.816957029447813	0.584198892279431	0.609674993638072
ENSMUSG00000002885	Cd97	protein_coding	0.166189604090114	0.241770789651017	0.290551353821489	0.0551497482019506	0.0907785554541545	0.43873390322342	0.207755054112424	0.295057594876845
ENSMUSG00000002897	Il17ra	protein_coding	1.5251890998004	1.55750289767567	1.80489849720571	1.80083514216543	1.94709701566081	2.2701307470793	2.05031326885627	1.88807312305412
ENSMUSG00000002910	Arrdc2	protein_coding	0.815414042017126	0.989788416258107	0.973005835996078	0.90120180968696	0.991773703268729	1.08796744557307	0.850943484467007	0.862092301645072
ENSMUSG00000002948	Map2k7	protein_coding	1.52777113401182	1.46116840655886	1.73277160885326	1.52951978408756	1.77740691997088	1.80545204854697	1.71625180238575	1.51151533879262
ENSMUSG00000002949	Timm44	protein_coding	1.25796789628194	1.4379077700262	1.448022147531	1.40265886673449	1.65303948357427	1.50927437706007	1.22251904606922	1.29872986971332
ENSMUSG00000002957	Ap2a2	protein_coding	0.361268004024255	0.340744355500419	0.461280453322143	0.45648107416743	0.563041834174213	0.586539164025709	0.43660058396563	0.426065190235597
ENSMUSG00000002963	Pnkp	protein_coding	0.906754628112043	0.901385634249472	1.06161612765741	1.07434448226371	1.2277731816215	1.19734640224669	1.06717841798798	1.00357347417722
ENSMUSG00000002968	Med25	protein_coding	0.609140666517705	0.534009023391986	0.862187985213392	0.692141009591765	0.833449804324834	0.823390697568148	0.684741052772458	0.51670110534068
ENSMUSG00000002980	Bcam	protein_coding	0.135566756302664	0.198337779306502	0.179556938000757	0.0637011700849474	0.0497609251468652	0.0395522480235233	-0.00683351117753873	0.0185422999670945
ENSMUSG00000002981	Clptm1	protein_coding	0.616979792251251	0.609118984178549	0.638910832256602	0.595879636358893	0.730752689105291	0.665067603384931	0.617753860699372	0.592737948105898
ENSMUSG00000002983	Relb	protein_coding	0.177941030321437	0.173971568773064	0.210106901076261	0.123766425841744	0.176188777519405	0.201894687318214	0.114392531558931	0.126868556589676
ENSMUSG00000002984	Tomm40	protein_coding	0.752503456473635	0.785575695536624	0.883021403507105	1.05869224293078	1.16464471403975	0.954911686361873	0.818500439761241	0.786156271467421
ENSMUSG00000002985	Apoe	protein_coding	2.46658278493164	2.82882616991292	3.10714870204235	1.51272851658563	2.14991251132173	1.68623852009567	0.532697095955176	1.0251016543043
ENSMUSG00000002996	Hbp1	protein_coding	0.930003842245499	0.924120096171727	1.15463363389542	0.953145010761162	1.06634919139948	1.13977527422403	0.985710571955927	0.864495143083676
ENSMUSG00000002997	Prkar2b	protein_coding	0.280078149747178	0.320925998399433	0.317203098486925	0.246685061215296	0.33891207162243	0.201930038435969	0.0876700040407352	0.14393380874604
ENSMUSG00000003031	Cdkn1b	protein_coding	2.21914871929817	2.3465333733335	2.64471905780384	2.58258912996993	2.88325871474209	2.74216117325412	2.28064198398356	2.32622818387698
ENSMUSG00000003032	Klf4	protein_coding	0.767804095147996	0.577283478770708	0.607211032654223	0.424049954455271	0.457105051855184	1.36188762961106	1.4014192926517	1.29819523664045
ENSMUSG00000003033	Ap1m1	protein_coding	1.13388192680764	1.10303339697018	1.24640505671299	1.20545766343904	1.44511936970116	1.27361429938088	1.11825730088829	1.01331361247222
ENSMUSG00000003037	Rab8a	protein_coding	1.54900351042367	1.40799924448377	1.64564687237486	1.57268324373288	1.82476466086443	1.69659433504002	1.59652036645154	1.52058384574696
ENSMUSG00000003038	Hmgn2	protein_coding	5.17953119330484	5.41269889744596	5.20472627008204	5.37379966072784	5.73138246006896	5.62145905255444	5.25262263480711	5.47770334077713
ENSMUSG00000003039	Fam32a	protein_coding	3.19151831886013	3.38117511066974	3.44207409471402	3.07621781891505	3.32647640485299	3.17581400268654	2.93234855092472	2.92287264768128
ENSMUSG00000003068	Stk11	protein_coding	1.63370818049289	1.70075008344422	1.79848348969666	1.71077224755732	1.91415569876842	1.98207627557635	1.78082805830348	1.77994539746435
ENSMUSG00000003072	Atp5d	protein_coding	1.66877415435809	1.54387457894699	1.80027356206309	1.76737168413627	2.13822899059116	1.85810526458021	1.63315667922568	1.59390979098167
ENSMUSG00000003099	Ppp5c	protein_coding	1.02068043273161	1.0592538083238	1.12560686050709	1.16349475340802	1.30310055445018	1.19243073936975	1.03434437560058	0.970982454682551
ENSMUSG00000003119	Cdk12	protein_coding	0.919727106361325	0.859679766080228	1.11871165195247	0.911280882843287	1.14891698499097	1.21621732461562	1.04399862854026	0.909055552968463
ENSMUSG00000003123	Lipe	protein_coding	0.39757666309143	0.393798288089662	0.500768008251343	0.356623575298715	0.468969760583761	0.510951396309317	0.424339195583816	0.353211852945128
ENSMUSG00000003131	Pafah1b2	protein_coding	1.24739917732612	1.31327377734	1.56655629828115	1.38690326929354	1.6853328949579	1.62501150030983	1.30709240064557	1.24782447129534
ENSMUSG00000003134	Tbc1d8	protein_coding	0.0817222052455353	0.107167037035053	0.146535846763749	0.0952795534750198	0.108105869539137	0.251219893774923	0.177806085206241	0.154477902449494
ENSMUSG00000003135	Cnot11	protein_coding	0.925811366180983	0.848785275047345	1.1044841391963	0.899359171098245	1.16985113981854	1.14957789526749	0.975560006050642	0.866531148661418
ENSMUSG00000003153	Slc2a3	protein_coding	0.462849972195206	0.584849007028433	0.568719350887572	0.385338639316395	0.422122420854694	0.287925102845094	0.13526098491693	0.180512715548859
ENSMUSG00000003154	Foxj2	protein_coding	0.42298238400926	0.434215964710668	0.471946934171502	0.350680493408495	0.440232719395967	0.383156004527787	0.320289480020486	0.311364776698457
ENSMUSG00000003161	Sri	protein_coding	0.921997412732926	0.995309267343332	1.0670208301166	0.927975795603873	1.0895205569291	1.10125484556334	0.78698095955592	0.84285844930158
ENSMUSG00000003166	Dgcr2	protein_coding	0.265574293976851	0.235954573683013	0.353675863301752	0.254595069412995	0.342733335155811	0.299656672426522	0.21326566554162	0.190471979512795
ENSMUSG00000003184	Irf3	protein_coding	2.04698955514422	2.23960381813214	2.29979732622194	2.41126907321732	2.37032219670234	2.37935301155707	2.28953762406098	2.16376271154997
ENSMUSG00000003190	Bcl2l12	protein_coding	0.632216483443364	0.760518471901737	0.842776274836942	0.742745567177052	0.933437422541342	1.05951208173724	0.776121877604346	0.791748452815835
ENSMUSG00000003198	Zfp959	protein_coding	0.197519180516526	0.358152192833111	0.308079877141035	0.483397103490694	0.566445783493321	0.630449880108222	0.356802072027797	0.532019922543839
ENSMUSG00000003199	Mpnd	protein_coding	1.19263622629286	1.35527861547718	1.49710968135037	1.48712726733476	1.62866609420845	1.69066400403076	1.43850940862656	1.38236441011297
ENSMUSG00000003200	Sh3gl1	protein_coding	0.654751493101469	0.699951105952784	0.804467946238	0.691220654928208	0.900607033583438	0.765495166694028	0.531255090077282	0.566979189678181
ENSMUSG00000003206	Ebi3	protein_coding	0.421409809547601	0.4371148649015	0.634699755665903	0.592073764178398	0.742858769912581	0.231608973741927	0.0267207389716028	0.0410941605011636
ENSMUSG00000003208	Ccdc94	protein_coding	0.917635202870277	1.15776833080854	1.19082956819392	0.924086078288402	1.15461510798872	1.12299080379238	0.66591442797243	0.861228558440521
ENSMUSG00000003226	Ranbp2	protein_coding	2.1679755965716	2.3188802188457	2.39846064178989	2.22946861303792	2.5426686264571	2.61200894534319	2.21897986500995	2.21614916939863
ENSMUSG00000003233	Dvl3	protein_coding	0.307616048105966	0.28126514623065	0.455121203327637	0.348299715123594	0.442076455124463	0.51958659582142	0.45884276021496	0.329701406888197
ENSMUSG00000003234	Abcf3	protein_coding	0.877036759653983	0.935496847568123	1.01842316941076	0.995833801905332	1.17317930239566	1.03871826868453	0.854490158533537	0.894587866091046
ENSMUSG00000003235	Eif2b5	protein_coding	1.86698248646399	1.92096034072944	1.90741698225143	1.93983103951694	2.27365701950186	1.88967909133459	1.64096722852531	1.79484600997257
ENSMUSG00000003269	Cyth2	protein_coding	1.8144410407256	1.87418678163671	1.85562487980808	1.77802502830519	1.97973151903091	2.19755643397437	1.94613595274629	1.99417629148638
ENSMUSG00000003282	Plag1	protein_coding	0.202615468872183	0.224994950299721	0.286804686317918	0.129295710893041	0.176842860032029	0.114633434354711	0.032580902684792	0.0369803544123508
ENSMUSG00000003299	Mrpl4	protein_coding	0.893913264636636	0.78811258261831	0.95705773692443	0.823706954222723	1.05411411562585	1.02281889491837	0.969469055733039	0.827326477010717
ENSMUSG00000003308	Keap1	protein_coding	1.55837764494088	1.63505603566484	1.76228487219076	1.56720861156807	1.65577348527502	1.48406192197173	1.42046938992781	1.29334838804917
ENSMUSG00000003316	Glg1	protein_coding	0.37711685789657	0.392656610634919	0.416041671798242	0.396115956312439	0.518953813053133	0.443485339462497	0.364967655212937	0.349180868811188
ENSMUSG00000003344	Btbd2	protein_coding	0.642780010220081	0.719608169821431	0.790486971772905	0.605910498950031	0.719451637840746	0.6164800726749	0.443039882432444	0.399207857619159
ENSMUSG00000003345	Csnk1g2	protein_coding	1.66890974216539	1.7639298220333	1.90501874732802	1.87529106169337	2.06633988561678	2.10239191260463	1.81992774705748	1.79061856830604
ENSMUSG00000003346	Abhd17a	protein_coding	0.520647321033203	0.492746418868724	0.595059405140879	0.749694539915282	0.979616948628037	1.144690079394	0.901201817294162	0.991707470596364
ENSMUSG00000003348	Mob3a	protein_coding	1.53960242243741	1.59012556074855	1.73100348582591	1.5605220724058	1.75826254567834	1.59016069353261	1.31328747803156	1.30808963237043
ENSMUSG00000003355	Fkbp11	protein_coding	0.383676195134878	0.223884989611948	0.278565381299343	0.212416636233133	0.459682267915468	0.165465108010405	0.100261637877267	0.264885641767406
ENSMUSG00000003360	Ddx23	protein_coding	1.8548390152726	1.99492314242926	2.10527707466581	2.11689098510203	2.32293316741958	2.07760657541791	1.89892874684928	1.84315368787186
ENSMUSG00000003363	Pld3	protein_coding	0.264735614600829	0.281963068560148	0.37849423222479	0.268570593055545	0.284836637098017	0.350955213153292	0.248394861506898	0.193422429548091
ENSMUSG00000003379	Cd79a	protein_coding	0.0339986796566775	0.0721786137956117	0.0721778273985128	0.0921240240801138	0.0431154824592523	1.57833885809508	1.55273637580321	1.6289426063522
ENSMUSG00000003380	Rabac1	protein_coding	1.51012412329727	1.2887143700751	1.70210937082037	1.37545724647471	1.70492012901194	1.30280881597738	1.02551718888953	0.992918683004072
ENSMUSG00000003382	Etv3	protein_coding	1.46447416170941	1.48448580663567	1.66025820499199	1.28094490479725	1.50224927516777	1.50090949669171	1.16629329296712	1.12166383684814
ENSMUSG00000003402	Prkcsh	protein_coding	2.28691848413391	2.46431293453544	2.60376037563393	2.48934745731305	2.79207003947478	2.67697235194286	2.34521040121102	2.35934587391809
ENSMUSG00000003420	Fcgrt	protein_coding	0.236831854846957	0.409388937006371	0.429610606728165	0.171020225233432	0.19273700169339	0.156224101776469	0.00355831777914817	0.0462895976453661
ENSMUSG00000003421	Nosip	protein_coding	0.954526774993115	1.07065655313916	1.20379519134283	0.938735344288952	1.06692468343117	1.1241668264588	0.889460087971059	0.827415707311029
ENSMUSG00000003423	Pih1d1	protein_coding	1.70152523236699	1.505188994808	1.73379400816848	1.56656914055886	1.97253086088104	1.56723183362736	1.33598197954883	1.34512473496556
ENSMUSG00000003429	Rps11	protein_coding	5.39708261081685	5.56155391307115	5.65245466459526	5.64925743665029	5.88436878418877	5.67634558124726	5.2939250112685	5.32177095207084
ENSMUSG00000003435	Supt5	protein_coding	1.78289635704948	1.92263416395233	1.97310188661245	1.81179108184014	2.08965518806227	2.04929533654701	1.72052855775271	1.77807461589842
ENSMUSG00000003437	Paf1	protein_coding	2.91746444529335	3.02890265335683	3.17506658496813	3.06026512743226	3.37231276408745	3.31635851516969	2.84052187035304	2.85301426441436
ENSMUSG00000003438	Timm50	protein_coding	1.19415974481055	1.2311134576488	1.27019254012703	1.38057788790154	1.59234993963447	1.26954296496688	1.09968319214321	1.10014888098702
ENSMUSG00000003444	Med29	protein_coding	0.694471815997231	0.573725158601835	0.738018608668707	0.61438744116891	0.849093787651066	0.548571330381571	0.496200712973008	0.498956728131422
ENSMUSG00000003458	Ncstn	protein_coding	0.775352199575982	0.79973806229648	0.915271337447203	0.900389647419642	1.04757649506696	0.929135638379291	0.774464181442006	0.685979106749366
ENSMUSG00000003464	Pex19	protein_coding	0.940056617676212	1.07816069703726	1.15311364444863	1.2422949213525	1.20060376575256	1.1165518437234	1.05030237425313	0.960976374942446
ENSMUSG00000003500	Impdh1	protein_coding	1.55072294384386	1.56157760718182	1.70892368968599	1.71013962549288	1.86294901233253	2.11372715478964	2.04631330970735	1.90978581605762
ENSMUSG00000003518	Dusp3	protein_coding	0.138859835822961	0.143417757552901	0.148150168045334	0.140769649128511	0.17894157685328	0.0915441627287634	0.0441893974380206	0.0520323833486955
ENSMUSG00000003526	Prodh	protein_coding	0.625298405485857	0.77991466860873	0.750890015334194	0.650953997196353	0.769011358275543	0.373902996637963	0.132563028625441	0.26840502531018
ENSMUSG00000003527	Dgcr14	protein_coding	1.08803849244838	1.27528912812889	1.15007682521851	0.976534159036095	1.18184953835683	1.23270904683448	0.920509083816427	1.08166001090865
ENSMUSG00000003528	Slc25a1	protein_coding	1.53373280568828	1.79498716199448	1.86317272442339	1.88002182346606	2.07200070069463	2.75022795125598	2.36165244933588	2.3254638425747
ENSMUSG00000003531	Dgcr6	protein_coding	0.134735428514806	0.0931375425209361	0.102286717081834	0.132597629630069	0.170025311621899	0.0687683709193709	0.0657038397122268	0.085200964555895
ENSMUSG00000003541	Ier3	protein_coding	2.40923184112164	2.08829423855344	2.48147299333553	2.31607363532796	2.9721860283059	1.45270830516721	0.863318052747457	0.790959149682582
ENSMUSG00000003545	Fosb	protein_coding	2.57188274078311	2.37554748572931	2.6442172229149	2.52112344720495	2.64997380780511	3.10750699222316	2.69549037103798	2.42239841148951
ENSMUSG00000003546	Klc4	protein_coding	0.63362068593997	0.629585962993453	0.817256412124319	0.615182466947215	0.812188152676304	0.706219771072731	0.423096581725762	0.455658892233705
ENSMUSG00000003549	Ercc1	protein_coding	0.272401154815082	0.26382315529883	0.339702224089285	0.392996915145452	0.424396923596804	0.391166690762279	0.311177138714287	0.253427635497189
ENSMUSG00000003559	As3mt	protein_coding	0.395313281838531	0.421107250162266	0.438531238735225	0.29199319267919	0.372217325601852	0.314875031935233	0.192204608449755	0.230787090741184
ENSMUSG00000003573	Homer3	protein_coding	0.936371366110425	0.965001724972244	1.08516291840679	0.892300976483171	1.11516487671195	1.0031056696236	0.868761937167016	0.813180286544193
ENSMUSG00000003575	Crtc1	protein_coding	0.143212984095614	0.116675439492447	0.206188036666838	0.206472300937114	0.270040714568628	0.306347939516504	0.275555921578728	0.201636368468444
ENSMUSG00000003581	Rnf215	protein_coding	0.892886673322361	0.877732246256454	0.943044062691305	0.898041868884777	0.855528003762591	0.733092134407501	0.780388107644616	0.64915088341922
ENSMUSG00000003623	Crot	protein_coding	0.952910184646918	0.981797215656151	1.17908927613478	1.06533440210149	1.18036176650021	1.01859760174002	0.859477446665342	0.763601649390122
ENSMUSG00000003644	Rps6ka1	protein_coding	0.933370042342993	0.913016025980061	1.07089521962238	1.04227702918576	1.2271039329571	1.15376836714305	0.950261771261709	0.931342223878147
ENSMUSG00000003660	Snrnp200	protein_coding	2.30291507216519	2.27605782729034	2.48766711151143	2.17956386485487	2.56162120738986	2.41094047378454	2.12993861121538	2.0768115031168
ENSMUSG00000003662	Ciao1	protein_coding	1.40660805104912	1.30210923564044	1.28082193956932	1.18931160523559	1.47481667556248	1.46224773203161	1.26249759781737	1.46815387848807
ENSMUSG00000003680	Taf6l	protein_coding	0.419661564476476	0.551214231355354	0.606260958723584	0.508734780413679	0.580278919445562	0.627009687477885	0.447598058881925	0.454711167309795
ENSMUSG00000003721	Insig2	protein_coding	0.114781931025663	0.115460559483696	0.20784283187469	0.140878838772116	0.139455076158981	0.13672171849176	0.130168630776251	0.076449460847435
ENSMUSG00000003731	Kpna6	protein_coding	0.556029579614002	0.562286222455675	0.668214694795703	0.602713578654229	0.727314159126728	0.714902302197997	0.661130355282574	0.588351795521895
ENSMUSG00000003746	Man1a	protein_coding	0.405370822506888	0.455068723115666	0.492118130829726	0.436849942718151	0.520370862847527	0.361034970870752	0.283946807888156	0.266861002606726
ENSMUSG00000003752	Itpkc	protein_coding	0.0758519398532577	0.124562086761673	0.126220593188826	0.189054950651173	0.156933847771738	0.165854587963153	0.136583794834994	0.155991649687772
ENSMUSG00000003762	Adck4	protein_coding	0.180956213065545	0.170580673436546	0.237321619658581	0.242131395927213	0.266584896854793	0.187331347514189	0.17805132014373	0.111823857560833
ENSMUSG00000003778	Brd8	protein_coding	1.96209236574227	2.06705976972395	2.11472636863446	2.00825729764791	2.18682589586934	2.23431428659241	2.15302507535096	2.04159487604284
ENSMUSG00000003779	Kif20a	protein_coding	1.68530431651541	1.84963764048219	1.8302490875692	1.71941412304259	2.07507816530382	2.06128334662314	1.86454980753354	1.9136110453912
ENSMUSG00000003808	Farsa	protein_coding	2.01554760570303	1.88508606050877	2.10355168171124	2.04430494867777	2.35194334014952	1.69440309117185	1.62909713305326	1.56063997246906
ENSMUSG00000003809	Gcdh	protein_coding	0.811572522891427	0.850592448784808	1.08279858931845	1.04240473122068	1.06662529565717	1.09104956905233	0.988925749035423	0.809212805402545
ENSMUSG00000003812	Dnase2a	protein_coding	1.03118958088976	1.07894955020195	1.03838103498854	1.01810510171339	1.20835857721445	0.949193461051919	0.654119651403069	0.789557984474151
ENSMUSG00000003813	Rad23a	protein_coding	1.60205356270031	1.70725948661635	1.66627360343336	1.65563247674618	2.0069445322518	1.79714330578618	1.61734006321478	1.71403237993086
ENSMUSG00000003814	Calr	protein_coding	6.39420832396507	6.6461864042332	6.49772721843267	6.50613207029731	6.96026378987925	6.33732440877187	5.88716708703896	6.22414526200331
ENSMUSG00000003824	Syce2	protein_coding	1.05639840779702	1.31452206002344	0.995551079590633	1.05934456093286	1.21441397799872	0.876590771237515	0.664200485242849	0.89948390696767
ENSMUSG00000003847	Nfat5	protein_coding	0.456187991167207	0.461780059094372	0.470464048711598	0.387724565693518	0.545437212243038	0.424547125032074	0.283327716873908	0.32914159509424
ENSMUSG00000003848	Nob1	protein_coding	0.448036847420183	0.460690177323665	0.437042527247309	0.55922230155405	0.665213884262724	0.624438921280039	0.505583061929239	0.592102987565892
ENSMUSG00000003849	Nqo1	protein_coding	0.056165062094389	0.0474470753153329	0.123785820785342	0.0540887304453741	0.0827413519023433	0.0267034540856822	-0.00531370535602635	-0.0181992722345634
ENSMUSG00000003865	Gys1	protein_coding	0.377280386473394	0.331949766503969	0.39617900671842	0.400548846055921	0.497715956908746	0.2771680954274	0.253263700668489	0.240422107906521
ENSMUSG00000003868	Ruvbl2	protein_coding	1.65923172375504	1.90584195652181	1.73091236327746	1.61050397996151	1.82572628099875	1.62574333979542	1.23171698418622	1.47640203064906
ENSMUSG00000003873	Bax	protein_coding	0.877689893008154	0.743347371731099	0.769342726320886	0.840179926644827	0.907855885608228	0.712796102399078	0.849241923909506	0.7795435967943
ENSMUSG00000003882	Il7r	protein_coding	-0.0183234053874247	-0.088276212620082	0.165734890370165	0.20250082085476	0.153724660535887	2.32072988681254	2.31963776296713	2.04852471913951
ENSMUSG00000003923	Tfam	protein_coding	1.59916349789692	1.74107546583573	1.77933082781019	1.6351376919614	1.90357234586354	1.68954178303237	1.23536705732354	1.37443487645154
ENSMUSG00000003929	Zfp81	protein_coding	0.361104572841065	0.421174579185678	0.476504300111653	0.506683722371434	0.589276067931	0.500502299438165	0.427882858254507	0.396786003168227
ENSMUSG00000003948	Mmd	protein_coding	0.0929665437885707	0.0980559594108016	0.155189966804846	0.145705214717174	0.188307119277633	0.260495449861791	0.217829165448589	0.182020420550405
ENSMUSG00000003949	Hlf	protein_coding	0.952105841874115	0.903193938478432	0.989324051435153	0.607295070027196	0.768012484515402	0.0881876146596015	-0.00550222164914428	0.0234228367789485
ENSMUSG00000003955	Fam162a	protein_coding	0.413265418705777	0.429702354474944	0.474442065934891	0.418194984523556	0.536368416616294	0.373570119041093	0.233604547250613	0.284252301463431
ENSMUSG00000003970	Rpl8	protein_coding	6.92799552204895	7.04548037155999	7.20469443971847	7.20725456089406	7.45610372449263	7.10860974651697	6.76682250226656	6.79385018887108
ENSMUSG00000003992	Ssbp2	protein_coding	0.13689790914722	0.116391483746899	0.149067650794445	0.124054102945535	0.167080357384461	0.176008246905595	0.151358605882264	0.13066510474184
ENSMUSG00000004032	Gstm5	protein_coding	0.766570069593603	0.762545846373362	0.712193678930746	0.639056760442389	0.927678913570327	0.574502211379571	0.328272981172954	0.592685809097258
ENSMUSG00000004035	Gstm7	protein_coding	0.255921356569106	0.157779222202979	0.327569110226275	0.300717058505915	0.373054166714811	0.324328541038631	0.18374722347002	0.191589635663351
ENSMUSG00000004040	Stat3	protein_coding	0.962572981943373	1.0174309294897	1.14595442725797	0.822742827609451	1.03428675600363	0.868696797575472	0.609872017813618	0.611417348813976
ENSMUSG00000004043	Stat5a	protein_coding	0.919779164499361	0.882335952455627	1.09562696140163	0.9395826029183	1.09881753934211	0.798449086907889	0.644360411260091	0.576936881542
ENSMUSG00000004044	Ptrf	protein_coding	0.662925245353856	0.806738330526808	0.991732603316353	0.379728724697944	0.500071193630263	0.139287841878245	-0.093676235538003	-0.0665334835673339
ENSMUSG00000004054	Map3k11	protein_coding	0.944064282923432	1.05392705579301	1.04175288207089	0.992763164345724	1.22063109661956	1.14338439126308	0.751002809943081	0.952797287709204
ENSMUSG00000004056	Akt2	protein_coding	0.569264483398647	0.712869857460689	0.692881561781358	0.640491068448111	0.701448403405515	0.673621019984953	0.480719084866857	0.525870623138575
ENSMUSG00000004069	Dnaja3	protein_coding	0.448094583933728	0.528459714406698	0.574502047544298	0.539818534647894	0.603445970139501	0.415556129466298	0.325317342632282	0.318932575685544
ENSMUSG00000004070	Hmox2	protein_coding	0.810848771314251	0.867233060220515	0.846710908897753	0.78515990812722	0.926189952719716	0.901628571255266	0.747893447278208	0.837284476201443
ENSMUSG00000004071	Cdip1	protein_coding	0.291076343766059	0.281315600777883	0.38147527915609	0.350526216389694	0.42608914699501	0.443482235029799	0.420578489586694	0.361361331943728
ENSMUSG00000004085	Zak	protein_coding	0.270678269718699	0.268563431153811	0.256253943057935	0.24047703043578	0.304264864275427	0.213077685480221	0.194022525545421	0.208265849529508
ENSMUSG00000004096	Cwc15	protein_coding	2.10274402610679	2.3173829051749	2.31231471880024	2.25380575894978	2.52688327932364	2.46178847720849	2.12546859564767	2.24159859661071
ENSMUSG00000004099	Dnmt1	protein_coding	2.56235873153214	2.77610948766877	2.72781046785464	2.61482678395739	2.98047436464269	2.91703005880398	2.58242756623686	2.6143496570707
ENSMUSG00000004100	Ppan	protein_coding	3.06654845662962	3.16562372042068	3.26992950749961	3.19484498787998	3.56710925488551	3.07759141141431	2.74998134262965	2.76103595315898
ENSMUSG00000004105	Angptl2	protein_coding	0.0884535738089291	0.0961049258552817	0.11173749102258	0.0817933720083607	0.0728861753900361	0.124239990478118	0.152802445989704	0.115952276075972
ENSMUSG00000004127	Trmt10a	protein_coding	0.55434016537035	0.676438804576605	0.640880174838046	0.574322816362949	0.626472884466903	0.570849538244444	0.543160402568179	0.530157597955525
ENSMUSG00000004187	Kifc2	protein_coding	0.0387156117570867	0.0617768034067467	0.0694851536051165	0.167238903616026	0.081724202294197	0.101210888562839	0.138023883550634	0.126862805538735
ENSMUSG00000004207	Psap	protein_coding	1.60432207733821	1.54098268814127	1.85697027712705	1.66834102168878	1.91077380854276	2.54774795427446	2.22595705465524	2.06385429565687
ENSMUSG00000004221	Ikbkg	protein_coding	0.355615061967813	0.402130961201526	0.434599827437018	0.39952588248183	0.477897638887209	0.432134710022522	0.313903038403566	0.333786933729492
ENSMUSG00000004263	Atn1	protein_coding	0.402670238767947	0.336888838929281	0.453159372415624	0.272986257213381	0.406512830771335	0.307769000607919	0.288626987786363	0.192372497891008
ENSMUSG00000004264	Phb2	protein_coding	2.76665496173092	2.97831048557374	2.99667505395392	3.0324268361772	3.35284142984774	3.09239518311408	2.68729488482854	2.78350392566924
ENSMUSG00000004266	Ptpn6	protein_coding	2.83466258735035	3.11886119964592	3.18188850763436	3.12311259837886	3.3068998615859	3.1260871474737	2.78459758461135	2.80848510488914
ENSMUSG00000004267	Eno2	protein_coding	0.0441149651028555	0.0994432631821087	0.116413259162228	0.0231413687344543	-0.00601473910679273	0.049013782840546	0.0170784709643596	0.0193620537905948
ENSMUSG00000004268	Emg1	protein_coding	1.50922217857545	1.66352869248131	1.78629898145488	1.88213995410745	1.86267118823031	1.70350976430934	1.62016256171346	1.46901775887788
ENSMUSG00000004270	Lpcat3	protein_coding	0.196875479287576	0.159830863004072	0.198115245086712	0.141871257928854	0.161482777439295	0.172030476903058	0.194191266919525	0.136683882013742
ENSMUSG00000004285	Atp6v1f	protein_coding	3.45607454207598	3.80429532826153	3.69687673832417	3.48494621586019	3.67243352539079	3.63389904138611	3.19146053533679	3.40455989132877
ENSMUSG00000004317	Clcn5	protein_coding	0.0431155486045196	0.0346462375055838	0.0764127885593319	0.031600378247909	0.0387160029270099	0.144576544973858	0.127205067381793	0.0923913947850169
ENSMUSG00000004319	Clcn3	protein_coding	0.321219841798706	0.321029670491567	0.382160653222761	0.28900344721305	0.35163001925023	0.529507053956387	0.458653302002047	0.419779903896624
ENSMUSG00000004356	Utp20	protein_coding	0.581088948031917	0.575532680051654	0.572361323135226	0.596622154014299	0.813208595021262	0.564343217445647	0.441750467770406	0.504787727266412
ENSMUSG00000004359	Spic	protein_coding	0.15888015895455	0.147352781518518	0.205005431851772	0.118036686840959	0.103728608121515	0.0419124195919769	0.0428073585526906	0.00882584086197909
ENSMUSG00000004364	Cul3	protein_coding	0.766763491557914	0.875952189122438	0.960559038426261	0.882118263658198	1.06748269262737	1.11913667695406	0.863654237416704	0.855447937603814
ENSMUSG00000004393	Ddx56	protein_coding	1.102603770955	1.17977444716419	1.26457176390685	1.30828717047816	1.4279315369336	1.24370130925898	1.14550060471688	1.04239896380156
ENSMUSG00000004394	Tmed4	protein_coding	1.78859357133875	1.94121668820828	2.37283184686443	1.87934289759493	2.18703017756901	1.91256355656542	1.60390367617067	1.31591364130317
ENSMUSG00000004446	Bid	protein_coding	0.4003069110532	0.381135610786939	0.532116759613345	0.453022022320916	0.595341637488977	0.721305132539193	0.587596902989358	0.549552168188075
ENSMUSG00000004451	Ralb	protein_coding	0.106889192332152	0.176578720974437	0.185753154838048	0.154439755754638	0.157099606860599	0.119594054000912	0.0397297818789397	0.0570998281524559
ENSMUSG00000004455	Ppp1cc	protein_coding	1.72880191844253	1.8757931889547	1.89154188398795	1.92231802958282	2.10820884094896	2.18803447302498	1.90079426907223	1.96375361781934
ENSMUSG00000004460	Dnajb11	protein_coding	0.949165809117219	1.19453727886871	1.10775894263697	1.20281709089287	1.31290917307761	1.36147575905602	1.07750693559888	1.19095276788712
ENSMUSG00000004462	Tbccd1	protein_coding	0.149619679399178	0.198765404154787	0.194728671218745	0.204286492176084	0.155741139865078	0.175900068469482	0.194125192228738	0.170861105079646
ENSMUSG00000004473	Clec11a	protein_coding	0.43005571453103	0.328746559726405	0.390465781437903	0.317623228813168	0.414545767347577	0.15605297499982	0.166837753111051	0.13818594991954
ENSMUSG00000004500	Zfp324	protein_coding	0.794787649359995	0.622769779466512	0.865601679937741	0.693856793884988	0.918984283905804	0.813034624817202	0.656066676824058	0.602314716603141
ENSMUSG00000004530	Coro1c	protein_coding	0.644263922436476	0.700795408481179	0.795891204004189	0.823479515096408	0.954127970062037	0.878057023823527	0.710235867625948	0.69767080459216
ENSMUSG00000004535	Tax1bp1	protein_coding	1.9300145748132	2.01915121874848	2.21479438399182	2.00814020848786	2.30930123839259	2.38196775435829	2.01725981833694	1.95133514168373
ENSMUSG00000004552	Ctse	protein_coding	1.17634795997473	1.23167474396972	1.26772917318944	1.24042217237552	1.40931222775041	1.4869339532292	1.32906431863645	1.29560170512347
ENSMUSG00000004558	Ndrg2	protein_coding	0.0692927399985065	0.0937615606821947	0.170408623287103	0.136485035483707	0.100657097792588	0.0208719175063754	0.0053187077365893	-0.0251298985940426
ENSMUSG00000004561	Mettl17	protein_coding	0.571905378838394	0.787771090985042	0.747418251907511	0.651086008882173	0.626466860322739	0.73920475360507	0.61565206375914	0.534798935888332
ENSMUSG00000004562	Arhgef40	protein_coding	0.870787574272251	0.966287863235066	0.936091196876077	0.743693477611709	0.857252388898249	0.414397740764633	0.295711543518686	0.308676075556799
ENSMUSG00000004565	Pnpla6	protein_coding	0.362420950979112	0.309866963773398	0.436654175205087	0.433573424558971	0.443226660407884	0.388050905578782	0.444435711021104	0.309299764948754
ENSMUSG00000004567	Mcoln1	protein_coding	0.460262143177306	0.501783159370143	0.477218262510821	0.436894330690028	0.552430305966332	0.524958632678271	0.462581144258188	0.494707648085824
ENSMUSG00000004568	Arhgef18	protein_coding	0.856523288713698	0.852494178041465	1.01855983355166	0.984227626671395	1.12825190485533	1.09010118015434	0.965223630410623	0.862584397248527
ENSMUSG00000004591	Pkn2	protein_coding	0.548852665957138	0.623670116162599	0.632659484197965	0.459525720966364	0.632777991404804	0.582991279735048	0.363316176271393	0.431123172071229
ENSMUSG00000004609	Cd33	protein_coding	1.06893222734324	0.892822605757365	0.935587037486979	1.1932974221995	1.52758848547864	1.7878832980586	1.52635570810894	1.6179386739103
ENSMUSG00000004610	Etfb	protein_coding	1.60760857780324	1.55212557887948	1.69305232859406	1.65440644781802	1.97878895529117	1.36566105344796	1.17982159075821	1.234433728492
ENSMUSG00000004612	Nkg7	protein_coding	1.82331610120098	2.43806349851825	2.18050273672101	2.12780933124842	2.17290790714503	2.79072472183407	2.14071824576478	2.4094095895916
ENSMUSG00000004626	Stxbp2	protein_coding	1.46799946961924	1.73178883483944	1.79078588335837	1.67493653648625	1.70469063409055	1.65603949511176	1.4176877291339	1.3347242017616
ENSMUSG00000004630	Pcp2	protein_coding	0.0305480154759492	0.0205628751622887	0.0638578303152806	-0.00883551535464256	0.0149606930028359	0.11780438466854	0.0372084653593007	0.0417225848739924
ENSMUSG00000004642	Slbp	protein_coding	1.87117693810266	1.95271448749323	2.03687701611688	1.73549383787115	2.08100320630899	2.41798002824829	2.10992760405458	2.14285859711436
ENSMUSG00000004655	Aqp1	protein_coding	0.0647518625657246	0.0773411028209589	0.12706595262219	0.0922517503873602	0.0683328294577198	0.119396072684725	0.0778797967562094	0.119195571910273
ENSMUSG00000004661	Arid3b	protein_coding	0.067534557489546	0.0722432502713823	0.100891628414057	0.0345861915032317	0.0127904239588212	0.138231359827785	0.155208143883781	0.102232090009996
ENSMUSG00000004665	Cnn2	protein_coding	1.8081507318036	2.00697422236832	2.25181162750614	2.27293155104053	2.12614543994061	2.1657996136434	1.8918072612955	1.65304964225433
ENSMUSG00000004667	Polr2e	protein_coding	1.87286405372696	2.01175621753868	1.90788753251601	1.85543632599321	2.10622728480347	1.70994986447039	1.48838916474597	1.67650866360156
ENSMUSG00000004677	Myo9b	protein_coding	0.680911381679496	0.636154780042701	0.796003789200657	0.706024117384741	0.908442631354205	0.867911281636429	0.715032812440174	0.647724631885261
ENSMUSG00000004698	Hdac9	protein_coding	0.0510194361497558	0.0245256272211062	0.0799129085300345	0.0706799921677241	0.0650432958504726	0.164881025752258	0.176380297008229	0.129612336590244
ENSMUSG00000004707	Ly9	protein_coding	0.643163709281922	0.759155976497365	0.747348020489455	0.747756901974247	0.814337116861983	0.958182017880772	0.842767546199993	0.843916785436155
ENSMUSG00000004709	Cd244	protein_coding	0.657905784614409	0.689802554484351	0.815503734032841	0.765147592372974	0.796377690289284	1.25137417728432	1.16682946279333	0.995230495638416
ENSMUSG00000004748	Mtfp1	protein_coding	0.24047549241521	0.327840679006309	0.306961256090704	0.524415457789835	0.508364441149078	0.286768828697814	0.266038564036969	0.282834781077162
ENSMUSG00000004768	Rab23	protein_coding	0.105281654086679	0.102048218879916	0.142193161961893	0.116234416446268	0.175812511172648	0.103995382678445	0.0402801283303864	0.0557416536468705
ENSMUSG00000004771	Rab11a	protein_coding	0.635047658899974	0.566512682185129	0.71374319420267	0.508462325616648	0.753770103485555	0.584997320064996	0.417829530160478	0.430567204239821
ENSMUSG00000004788	Eif2b2	protein_coding	1.24291874163644	1.16489878395873	1.2007516337741	1.0430163633719	1.4928565095051	1.29126055606673	0.954591822123117	1.22424058344138
ENSMUSG00000004789	Dlst	protein_coding	1.0778094220094	1.03851037802887	1.22105633937898	1.22138220211485	1.49965323868534	1.40990830399762	1.19070959051686	1.20572542623175
ENSMUSG00000004798	Ulk2	protein_coding	0.252484030606768	0.286234966601846	0.329834632787283	0.28259317451026	0.31912064905265	0.366062541164396	0.281627203151607	0.256937844914078
ENSMUSG00000004815	Dgkq	protein_coding	0.409860473325019	0.427236981940141	0.5504161191895	0.34381702404663	0.352330555349927	0.54202834875094	0.509740639371988	0.373762256868716
ENSMUSG00000004837	Grap	protein_coding	0.0282779634603349	0.0321504378817456	0.0387296114711721	0.0294366341978259	0.0236108419733701	0.137997471789337	0.109208520647501	0.10195392902894
ENSMUSG00000004843	Chmp2b	protein_coding	0.603372441910912	0.711199125302175	0.682121880953388	0.618147612140071	0.756499821100615	0.697802185333904	0.52336344678646	0.590330136557055
ENSMUSG00000004846	Plod3	protein_coding	0.681916327466402	0.693565090923872	0.727299813246502	0.666149634890253	0.963734573547635	0.857403179087089	0.5371453152683	0.674077224227584
ENSMUSG00000004849	Ap1s1	protein_coding	0.463078836901283	0.429457836926553	0.552639740661615	0.601782797629596	0.731111244296177	0.566336110845143	0.459610752772746	0.428895740867475
ENSMUSG00000004865	Srpk1	protein_coding	1.41399846491183	1.44836289870483	1.5800030941521	1.46818601398697	1.74720790127967	1.69669089262557	1.45661442415282	1.4062696712437
ENSMUSG00000004880	Lbr	protein_coding	1.81475598066012	1.83290237958256	2.02387528703489	1.95725550581117	2.26705552712317	2.37786413095489	2.13930891139311	2.10457789226244
ENSMUSG00000004891	Nes	protein_coding	0.10138449504469	0.222764470092437	0.13194846961513	0.017047390658311	0.00250820401292689	0.110887480857259	0.00593163284921312	0.075969779368851
ENSMUSG00000004895	Prcc	protein_coding	0.485100433729968	0.564929512704188	0.587712687525202	0.614601112336122	0.728490072006328	0.672611554296332	0.516002544476179	0.542236551969047
ENSMUSG00000004896	Rrnad1	protein_coding	1.00157321484699	0.941546029636311	1.02131181401598	1.00574943945176	1.34317102472134	1.17572368816032	1.00473313055437	1.14972624874361
ENSMUSG00000004897	Hdgf	protein_coding	3.21734635176314	3.36585378794812	3.40510649512135	3.20154203854814	3.70924035805217	3.391372073377	2.95981677553719	3.10039527236806
ENSMUSG00000004929	Thop1	protein_coding	1.06339084108398	1.10929740680096	1.17896566131302	1.1841162863173	1.41413467728842	1.06881552209261	0.923201939031057	0.935956632980071
ENSMUSG00000004931	Apba3	protein_coding	0.666700761476276	0.648085791143384	0.968634083387123	0.880415175087367	0.998088086539194	0.923063655799552	0.621829400042795	0.564620898112727
ENSMUSG00000004933	Matk	protein_coding	1.28931999519409	1.44622040981948	1.4545532901456	1.36870014199543	1.44346186441378	0.8588349802911	0.700634193042289	0.725196579265882
ENSMUSG00000004934	Pias4	protein_coding	0.487056597746584	0.411903184646579	0.515610088954625	0.353090481412644	0.516514873224083	0.638131769215908	0.594793377919415	0.553976567198018
ENSMUSG00000004936	Map2k1	protein_coding	0.230300087665335	0.214622062161189	0.258759734724288	0.259731315321421	0.290253115223917	0.254853757359959	0.236318407108022	0.20631854103641
ENSMUSG00000004937	Sgta	protein_coding	0.789728944216139	0.724380625923123	0.974893079747406	0.756986618933129	0.965887692819508	0.982772269847177	0.866019439341586	0.740807026213772
ENSMUSG00000004945	Tmem242	protein_coding	0.258307576672415	0.370998440653466	0.339485835163612	0.303125672551157	0.315926529564321	0.356764783324723	0.1679175049687	0.25007049619818
ENSMUSG00000004947	Dtx2	protein_coding	0.120969118772945	0.0964409069208386	0.130789389236898	0.084651166939196	0.122532977254338	0.245376183096789	0.23484197630947	0.202375796576442
ENSMUSG00000004952	Rasa4	protein_coding	0.751869139694379	0.664498853566472	0.831007905521287	0.943211167953199	1.10217418117167	1.33724931968881	1.20033737342895	1.07143145890755
ENSMUSG00000004980	Hnrnpa2b1	protein_coding	4.43697887413617	4.78103142398716	4.73726224171375	4.68539389695593	4.9467067097667	5.00802468164724	4.61962484321886	4.68151692758565
ENSMUSG00000004994	Ccdc130	protein_coding	0.418358742037854	0.467982416658137	0.535148034677609	0.469290062211117	0.529369346752298	0.517823542439361	0.516241845104252	0.438400991708076
ENSMUSG00000004996	Mri1	protein_coding	1.0165771858136	1.23843231200398	1.24623309732224	1.08221998998252	1.27382014293459	1.15041221349707	0.809325217249757	0.923170021773527
ENSMUSG00000005034	Prkacb	protein_coding	0.87690846417736	0.96447609811068	1.05684958320615	0.954638643453521	1.13633879572866	0.997494572153865	0.789403219781092	0.782039651683271
ENSMUSG00000005043	Sgsh	protein_coding	0.710587541253404	0.807648299777203	0.910049387088068	0.899792560744388	1.01973387355859	0.986100667078317	0.725109379341835	0.701056175965795
ENSMUSG00000005054	Cstb	protein_coding	0.972938904397932	0.879307350539676	1.1264819737257	0.88969321529348	1.16761763681746	0.938509417747756	0.783758804180304	0.774832207002284
ENSMUSG00000005057	Sh2b2	protein_coding	0.109095568977865	0.159065801689465	0.146582339810964	0.234951773956915	0.253930698238744	0.227429252867633	0.174614441592943	0.177723933615412
ENSMUSG00000005069	Pex5	protein_coding	0.805361810525658	0.889349643849082	1.00045871802942	0.85620895658516	0.851417251767975	0.937749774875894	0.882986878650136	0.771237528182956
ENSMUSG00000005078	Jkamp	protein_coding	0.155719459663113	0.226836666148322	0.248289178980483	0.190146106105285	0.254889793954638	0.273628911532888	0.142996008479321	0.146959233298549
ENSMUSG00000005087	Cd44	protein_coding	0.724044635331525	0.723147123415	0.849807578462038	0.818723874393607	1.02250976020458	1.21865567046961	1.02412536593947	0.95790536889807
ENSMUSG00000005102	Eif2ak4	protein_coding	0.291178569295422	0.360247355671006	0.36603621533399	0.36724381159709	0.401096571939978	0.344143249447448	0.262173211895854	0.253498997306549
ENSMUSG00000005103	Wdr1	protein_coding	1.47760707515366	1.65009453104205	1.6769326973236	1.50033501077885	1.71701940843779	1.699012787866	1.32441167932888	1.44262349907482
ENSMUSG00000005125	Ndrg1	protein_coding	0.968398933725672	1.08059766319572	1.10281952556649	0.964595264676948	1.15307135192655	0.613621080292857	0.357646622092124	0.4248211677683
ENSMUSG00000005142	Man2b1	protein_coding	1.39458475950954	1.44376712010481	1.60825310853945	1.36991952642	1.59253364168679	1.49409946401983	1.24314659312249	1.19263508571619
ENSMUSG00000005150	Wdr83	protein_coding	0.590033972143986	0.322413864413911	0.650051096213008	0.663241811260637	0.621519507457209	0.462031259152247	0.705383433465715	0.49400445570866
ENSMUSG00000005161	Prdx2	protein_coding	3.04036549399348	3.25561210837068	3.31426901463016	3.35693206951047	3.57596720099863	3.32930482816503	2.93990363175702	3.0364276204349
ENSMUSG00000005198	Polr2a	protein_coding	0.86366458202965	0.720078064483098	1.04139217138066	0.870116501227109	1.0735157850393	1.39865552025578	1.39662637777705	1.02624758057945
ENSMUSG00000005204	Senp3	protein_coding	1.4317595812256	1.73174744963138	1.7020063726196	1.60195078824177	1.93338380562197	1.99252562780487	1.4980418685877	1.67959031037245
ENSMUSG00000005225	Plekha8	protein_coding	0.144813574238742	0.135133337089076	0.156800679949463	0.129520521001269	0.16552779395169	0.0477622334373134	0.0356487922647116	0.0355850949489959
ENSMUSG00000005233	Spc25	protein_coding	1.37333080722159	1.50882542238688	1.4282670482854	1.26850828983417	1.58256430305246	1.56722444839505	1.40468455734451	1.52541414160782
ENSMUSG00000005262	Ufd1l	protein_coding	0.674907372425731	0.738458779027687	0.800405851875057	0.750279040498293	0.865606130601757	0.832255895385654	0.706894468226689	0.684631777727404
ENSMUSG00000005267	Zfp287	protein_coding	0.0825884833797766	0.0928590089004804	0.140772116986926	0.111828172630194	0.100970620803814	0.147702222503444	0.156647738821142	0.0914699802509058
ENSMUSG00000005299	Letm1	protein_coding	0.555774399378352	0.646734776302061	0.593943736388335	0.603730442683984	0.751757482463718	0.791443150088179	0.567314364377212	0.69091306236073
ENSMUSG00000005312	Ubqln1	protein_coding	0.752826204388671	0.879165825766397	0.936925126809144	0.800323530387805	1.01261073753817	1.00520927390141	0.65592894921503	0.747963371248874
ENSMUSG00000005354	Txn2	protein_coding	0.476956871631467	0.450550587415795	0.570180312877877	0.715124626247873	0.718525582516362	0.577229720684829	0.611666393574023	0.513003090569382
ENSMUSG00000005362	Crbn	protein_coding	0.652116326746241	0.675431503825767	0.75447877265795	0.810809477126832	0.893346128294868	0.780091840465193	0.655149240882908	0.644246069018541
ENSMUSG00000005370	Msh6	protein_coding	2.93892361599682	3.14395381061468	3.2209359161332	3.10005325807737	3.39840847034028	3.32213048064732	2.93499889475714	2.99178095755482
ENSMUSG00000005371	Fbxo11	protein_coding	0.310146584279135	0.354288812465936	0.401368264812928	0.310444526350403	0.454466370964879	0.493278701988386	0.31703041231555	0.354814037353081
ENSMUSG00000005374	Tbl2	protein_coding	0.839307106112654	0.941164149172649	0.97058458273547	0.783975995394079	0.92479516209066	0.992898252049572	0.88352087450425	0.833201704507275
ENSMUSG00000005378	Wbscr22	protein_coding	0.506599038846322	0.605333851862949	0.625869515724721	0.582871923252879	0.672094344279401	0.713456083387402	0.61620842069245	0.603868674141075
ENSMUSG00000005410	Mcm5	protein_coding	2.32679941490073	2.46290320754564	2.47348432467154	2.4965232293061	2.80090954156411	2.83569621005204	2.52411418766688	2.60126603550732
ENSMUSG00000005413	Hmox1	protein_coding	0.138772833204304	0.117975020913225	0.140207536511136	0.0455083245389152	0.0893071538374565	0.0805971930309257	0.0392443430134957	0.083260680142346
ENSMUSG00000005417	Mprip	protein_coding	1.15156174751887	1.23920178235578	1.34188890990123	1.04913407352655	1.26537600517858	1.0851893720096	0.816787383434643	0.84388515314137
ENSMUSG00000005442	Cic	protein_coding	0.875187355446209	0.89990755347333	1.10246480858594	0.953151440679549	1.08432034768338	1.12042406201374	0.99016123291793	0.794573013843141
ENSMUSG00000005447	Pafah1b3	protein_coding	1.44342470377353	1.57238259815345	1.60547806697684	1.98811936121592	2.18154221162342	2.38620746336698	1.96717202337571	2.11410557153223
ENSMUSG00000005465	Il27ra	protein_coding	0.499194791506034	0.594334987605421	0.637592451306984	0.536021979290692	0.609114647823745	0.54652530056819	0.434649709313843	0.427953607146046
ENSMUSG00000005469	Prkaca	protein_coding	0.488957446270032	0.531031292489216	0.596096357958146	0.569859733498984	0.689550954445667	0.570408054956927	0.423546769773653	0.443645166940249
ENSMUSG00000005470	Asf1b	protein_coding	0.206248762409869	0.312158462808727	0.257764858252523	0.229373574574701	0.271029580401279	0.549803469024725	0.478625965573349	0.509406095493963
ENSMUSG00000005474	Myl10	protein_coding	0.289675104341982	0.142040647181965	0.353021314491884	0.194434206193793	0.244509729950594	1.36969111465652	1.39592869126794	1.18153710945187
ENSMUSG00000005481	Ddx39	protein_coding	1.69556044542972	1.70954788535398	1.83178460622469	1.84925957422258	2.1226210214216	2.11211558104324	1.89534985206024	1.89353202413996
ENSMUSG00000005483	Dnajb1	protein_coding	3.28224073861355	3.33098353623088	3.58004609953832	3.50130066181739	3.69059447047591	4.03341261595653	3.66998251235507	3.64416622342946
ENSMUSG00000005501	Usp40	protein_coding	0.303180124046019	0.256762406327059	0.300519473332427	0.201659564428055	0.33923938960743	0.304931071908119	0.22346202398239	0.239088417018073
ENSMUSG00000005505	Kbtbd4	protein_coding	1.20923071410711	1.27632824292047	1.55685251185064	1.35176566388488	1.5132454019866	1.36536743837923	1.19773234813526	1.04725345145212
ENSMUSG00000005506	Celf1	protein_coding	0.405508289865412	0.45523363567215	0.509422870902684	0.480661554971837	0.542323859759145	0.550121574100145	0.459043987119524	0.419732550126758
ENSMUSG00000005510	Ndufs3	protein_coding	1.03037769958669	1.0089453895188	0.97185747296265	1.0902729158485	1.24825511139912	1.09553251915775	1.01837993656729	1.11551840600044
ENSMUSG00000005514	Por	protein_coding	0.576359418821223	0.617198883690339	0.665515505407931	0.570111901823648	0.693045487800117	0.358388167892717	0.262728849773712	0.294891691175183
ENSMUSG00000005533	Igf1r	protein_coding	0.101029092960769	0.123572536158343	0.115713090097628	0.110606241123938	0.126009676037511	0.0694150371931411	0.0460048050861323	0.0517783086298544
ENSMUSG00000005534	Insr	protein_coding	0.214406496425152	0.206788232250674	0.242855988401183	0.197588747723855	0.245859592800238	0.255332118487693	0.210175764570719	0.194314415251013
ENSMUSG00000005566	Trim28	protein_coding	3.8159703731726	3.84697325694763	4.08632322247645	3.99962599924375	4.38005426010193	4.23761060836021	3.88094510892818	3.86497622114883
ENSMUSG00000005575	Ube2m	protein_coding	2.21118346117272	2.45838286749344	2.48825805069909	2.74672291707776	2.88697827980981	2.6737837953899	2.46934055479847	2.47999330317776
ENSMUSG00000005580	Adcy9	protein_coding	0.219125693716068	0.219467703980894	0.25462609686441	0.183023615250554	0.218289887743238	0.125434408383735	0.096438937955962	0.0779389739320698
ENSMUSG00000005583	Mef2c	protein_coding	0.501835905793888	0.502391693239039	0.591862737740384	0.634098818962185	0.728712602400946	0.958668757418521	0.867154255599971	0.78258881959825
ENSMUSG00000005609	Ctr9	protein_coding	1.62841289914042	1.75089140002829	1.86767183166971	2.0797054960797	2.27027242103958	3.30740665147699	3.10377719365379	2.95030722028865
ENSMUSG00000005610	Eif4g2	protein_coding	3.70740712630069	3.68071229788388	3.889165788915	3.7985414439745	4.17661259129422	4.48743671813778	4.15326089002423	4.03920652536045
ENSMUSG00000005615	Pcyt1a	protein_coding	0.592704730004682	0.503134169603719	0.618481166384213	0.527712791713841	0.722444965244934	0.704399542752182	0.630310440257636	0.578477278006458
ENSMUSG00000005621	Zfp592	protein_coding	0.522765533127851	0.495717444081039	0.577587924581575	0.530529143527454	0.684739035115611	0.783422657411482	0.718654502293726	0.638757976520295
ENSMUSG00000005625	Psmd4	protein_coding	2.8280528094178	2.97682664327299	3.00386214741634	2.93687091996415	3.21802594507582	3.00299149052835	2.73181441365693	2.8318761466146
ENSMUSG00000005628	Tmod4	protein_coding	0.0560168739464899	0.062623217062303	0.0561368043001009	0.0433787167152481	0.0823228880957783	0.125312424881385	0.137888821103902	0.104042089630172
ENSMUSG00000005656	Snx6	protein_coding	0.444417118983907	0.439662867083886	0.511136084012935	0.406464364450815	0.576159192303583	0.556124474990919	0.393527519243556	0.437364899065913
ENSMUSG00000005667	Mthfd2	protein_coding	0.512872231007529	0.720618167466657	0.572059946981577	0.537887202668991	0.656211888012679	0.936705411168943	0.769197686160123	0.915182582787739
ENSMUSG00000005672	Kit	protein_coding	1.31185860843194	1.47204667707871	1.455685207204	1.26954188783398	1.46659342908901	0.535956842249198	0.260217090827143	0.371330981596695
ENSMUSG00000005674	Tomm40l	protein_coding	1.19073050088621	1.27419908083271	1.51405386897867	1.37637698867223	1.58514302937397	1.21118877817923	0.987232866142938	0.891330432918628
ENSMUSG00000005682	Pan2	protein_coding	0.714792194125771	0.572304015633248	0.819036716470081	0.553895303577702	0.64546613502147	0.618268981267716	0.68670982503682	0.47275765845852
ENSMUSG00000005683	Cs	protein_coding	0.867732542140677	0.931244705867464	0.96393293422584	0.888484130956405	1.08317647689188	1.02869317557604	0.847350297102901	0.874601585718286
ENSMUSG00000005687	Bcas2	protein_coding	1.64784054781857	1.71520731156535	1.83725917429589	1.63666685572355	1.96803742033238	1.75957601253254	1.4389128187997	1.50189594488551
ENSMUSG00000005698	Ctcf	protein_coding	0.921027318289193	0.992333584260808	1.10139394122047	0.958749895306301	1.18648649494574	1.35901073042046	1.14260118605907	1.10605022661489
ENSMUSG00000005699	Pard6a	protein_coding	0.629890855533091	0.265350523572681	0.89443564343609	0.800571182665744	0.863256064061109	0.805728028581415	0.856256500418401	0.622089996212824
ENSMUSG00000005718	Tfap4	protein_coding	1.11839031304062	1.2358006025349	1.15316209409154	1.19168143413196	1.41512228616124	1.17176581996112	0.889971201136018	1.03040006064253
ENSMUSG00000005732	Ranbp1	protein_coding	2.73371371043991	3.00234712696748	2.92269992371771	3.16324320942417	3.49289981232971	3.24520384544473	2.8726305312909	3.03931547241913
ENSMUSG00000005763	Cd247	protein_coding	-0.00108295756905982	-0.00457788056994452	0.0378153711989746	0.0192612338498916	0.0132611478764485	0.197655058575994	0.183466888791415	0.145704102769681
ENSMUSG00000005774	Rfx5	protein_coding	1.64465497372528	1.64815173418342	1.66934635808669	1.6678864545033	1.90595606231753	1.49327859127792	1.28688946562684	1.31915290947858
ENSMUSG00000005779	Psmb4	protein_coding	2.91762951015874	3.21883129997829	3.18657374608551	3.35170080565898	3.42610998844483	3.19092079457844	2.77641245956746	2.93051271503015
ENSMUSG00000005802	Slc30a4	protein_coding	0.348588076062968	0.339875726888457	0.511157377697563	0.395162406588679	0.543891908074716	0.705879487736001	0.543645239945501	0.468090716917313
ENSMUSG00000005804	Bloc1s6	protein_coding	0.876361444663198	0.956284208558639	0.919917976132431	0.818260630367773	0.981564576947073	1.00025196298296	0.765290686907177	0.808813149312528
ENSMUSG00000005813	Metap1	protein_coding	0.437469780264466	0.386725583907472	0.49105650234774	0.484832875725581	0.656106098937175	0.603941968453231	0.481308022659288	0.489736135920237
ENSMUSG00000005823	Gpr108	protein_coding	0.519791530352404	0.613307555679428	0.685197634632633	0.605510606491753	0.651808820827548	0.60907395770181	0.453483216409794	0.408493596066807
ENSMUSG00000005824	Tnfsf14	protein_coding	0.61686885079573	0.689803874459184	0.71301186938215	0.57328933441113	0.700361628607064	0.271574273120439	0.0579200734849345	0.133345380724758
ENSMUSG00000005846	Rsl1d1	protein_coding	2.70862669370861	2.93813604290032	2.79342888048494	2.84090568826871	3.19168789058895	2.94207684293134	2.56687814978699	2.74141078348758
ENSMUSG00000005871	Apc	protein_coding	0.488543753434124	0.532158970611186	0.575518521302621	0.457741827844771	0.565241445280539	0.591383428752117	0.478490901166484	0.448962255696508
ENSMUSG00000005873	Reep5	protein_coding	0.483254493266781	0.488113985245243	0.52937201462098	0.471603153633804	0.687029075149181	0.663637582915742	0.421602226305606	0.511485604746464
ENSMUSG00000005881	Ergic3	protein_coding	1.30173227721046	1.25686656705884	1.50085132562053	1.38777182797597	1.63712080002477	1.55493410215421	1.26568181315324	1.18656765409716
ENSMUSG00000005882	Uqcc1	protein_coding	0.206896567231937	0.200686653325979	0.220197373411372	0.190825737695138	0.271341198276455	0.210066390511185	0.157072832982509	0.168070066308106
ENSMUSG00000005886	Ncoa2	protein_coding	0.246779677572917	0.265714720729169	0.279053925154495	0.214927584351316	0.280892113756626	0.29071174491278	0.227099481748021	0.22976604885162
ENSMUSG00000005893	Nr2c2	protein_coding	0.476933740398251	0.439447549801903	0.573729630096963	0.554818288950764	0.673798083603218	0.599662542527411	0.520799534644779	0.456188388092003
ENSMUSG00000005897	Nr2c1	protein_coding	0.0794119628784966	0.115282882699861	0.11039328818131	0.13978671531639	0.152896754662431	0.141850824726438	0.109540798772617	0.112570577007427
ENSMUSG00000005899	Smpd4	protein_coding	0.721720461947784	0.784472217203883	0.713126567177709	0.688277200616526	0.838505088750663	0.921761126886672	0.782788346498987	0.835174913404178
ENSMUSG00000005907	Pex1	protein_coding	0.241932771271841	0.323886041391699	0.295773197423129	0.318419329589524	0.299069879726817	0.265871494183274	0.235593660138665	0.207887966380245
ENSMUSG00000005936	Kctd20	protein_coding	1.07335373044543	1.21520370623564	1.20799192403677	1.16544996596327	1.3323179008231	1.55815830288204	1.24558345690853	1.32099165956093
ENSMUSG00000005949	Ctns	protein_coding	0.206271517455692	0.164264677513779	0.273294680892119	0.158750873054613	0.36503114343992	0.397910755256287	0.183148262456232	0.238546986256951
ENSMUSG00000005973	Rcn1	protein_coding	1.70048741371109	1.83236806961717	1.86611022568078	1.88772864711838	2.13415139409793	1.4273396275245	1.0077951890332	1.18439907992131
ENSMUSG00000005981	Trap1	protein_coding	1.07801150478711	1.09955154576623	1.20962497834898	1.23046849484487	1.506002101195	1.20078346742014	1.00057850699216	1.01078148319866
ENSMUSG00000005982	Naa60	protein_coding	0.264505175239528	0.20380456520457	0.283588751601022	0.203286622147013	0.263282138550354	0.230876987138876	0.209346407593851	0.167458626944841
ENSMUSG00000005983	1700037C18Rik	protein_coding	0.0893752522014398	0.0844665188040296	0.0941273445401273	0.0723537049823271	0.101035625870461	0.12315437939995	0.134347060330832	0.109177158602027
ENSMUSG00000005986	Ankrd13d	protein_coding	0.204361731319514	0.310477215083566	0.302320263782469	0.324246331961329	0.270402914538714	0.573718734396212	0.476317328433899	0.459081771376298
ENSMUSG00000006005	Tpr	protein_coding	2.27653375867871	2.46657405152306	2.5117769845921	2.23843986326168	2.62633180425409	2.69524067622756	2.22541535285806	2.29043076979687
ENSMUSG00000006010	BC003331	protein_coding	0.713947676492219	0.804131142345905	0.856409537852481	0.748476033390145	0.892256873768463	0.74913087738684	0.562532549859849	0.579530847803742
ENSMUSG00000006019	Dhx34	protein_coding	0.283581815020746	0.335305379595513	0.357694646078613	0.366670477894394	0.325691726112224	0.336578039129851	0.332101008881763	0.278919299973308
ENSMUSG00000006021	Kptn	protein_coding	0.435362445504466	0.401030546238958	0.445023633115455	0.490353389772358	0.574289849262206	0.339725963894527	0.325870438509659	0.285926833046577
ENSMUSG00000006024	Napa	protein_coding	0.552128496868506	0.61858985725928	0.656004642224812	0.490611128083723	0.690091285060616	0.939528251259774	0.642416097857042	0.693895535649911
ENSMUSG00000006050	Sra1	protein_coding	1.07361972216268	1.29850263155242	1.13123314295492	1.132061951125	0.897765248271452	1.0556131903668	1.1160688462961	1.01587259687128
ENSMUSG00000006057	Atp5g1	protein_coding	0.780962586547132	1.06462116075685	0.939255669265469	0.998209746924793	1.10489927895464	0.903321119670361	0.684489470827787	0.79749087206082
ENSMUSG00000006058	Snf8	protein_coding	1.90717157874832	2.1126607748514	1.97663257064536	1.96725657732147	1.94626364287805	1.93393743142256	1.97023297097297	1.88670121121868
ENSMUSG00000006095	Tbcb	protein_coding	0.734238370003088	0.944527032375432	0.982029921985978	0.828084515301087	0.952842021553317	0.853877465266672	0.523456408315296	0.598775518133906
ENSMUSG00000006127	Inpp5k	protein_coding	0.787965215061367	0.938688315191901	0.995600970031538	0.968885898631942	0.942863880860413	1.11384858512389	0.936385201871986	0.886523146863613
ENSMUSG00000006134	Crkl	protein_coding	0.375837629505093	0.373026779979919	0.473315375489138	0.364601105203031	0.460491251757942	0.636086188372946	0.548903221397972	0.499317747877738
ENSMUSG00000006154	Eps8l1	protein_coding	0.189546850390519	0.184423033745108	0.284742080337946	0.167063233438027	0.22929882924821	0.318751367019796	0.221784504628422	0.186163875510094
ENSMUSG00000006169	Clint1	protein_coding	1.0863551925901	1.06849417965428	1.20702342905984	1.05309677213569	1.39049892422004	1.14230930313183	0.818316861858812	0.856853331415341
ENSMUSG00000006179	Prss16	protein_coding	0.0227140717484733	-0.0175984614484228	0.0611753838270102	0.099992979287322	0.143482127176685	0.0803876069415028	0.0730129651700116	0.0431239929598209
ENSMUSG00000006215	Zbtb17	protein_coding	0.84043219680459	0.943904731042456	0.995582665907328	0.908279208821058	1.10997060275727	1.0487886263025	0.777556215826856	0.825860335370709
ENSMUSG00000006221	Hspb7	protein_coding	0.22481647343687	0.12340333655567	0.266407468453256	0.150502955900153	0.202599902536316	0.308546067232593	0.316151588374651	0.207030114779971
ENSMUSG00000006262	Mob1b	protein_coding	0.136456485674533	0.168112746719698	0.174000824630371	0.160893543531909	0.164767798778325	0.175032260494249	0.16948453524819	0.145204582796536
ENSMUSG00000006273	Atp6v1b2	protein_coding	0.405913829987813	0.532813555471846	0.51619743692921	0.502856710537623	0.518493536459337	0.576507458133465	0.438531127432569	0.446835788812342
ENSMUSG00000006276	Eps15l1	protein_coding	0.371705694887077	0.414266014208956	0.406520741879417	0.398483842223674	0.479466882349532	0.461831056234931	0.37085760628305	0.385566125593235
ENSMUSG00000006281	Tep1	protein_coding	0.351551429171097	0.329522760808462	0.404473818616524	0.369623290616988	0.526199097121154	0.381429620262822	0.259477622005921	0.273725404783399
ENSMUSG00000006288	Ttc5	protein_coding	1.04253491705918	1.25832923389072	1.2815609492117	1.15411621668992	1.274686348195	1.16516089013462	0.913385137283256	0.961707764036278
ENSMUSG00000006289	Osgep	protein_coding	0.964359802052785	1.11085306461113	0.99238099798959	1.19876130599139	1.24136014404911	1.22568590491684	1.04537324766523	1.19801310007138
ENSMUSG00000006299	Aamp	protein_coding	3.54268572369595	3.8734911020309	3.87420655635479	3.85997944627798	4.1374071554604	3.66255090723182	3.21439124741247	3.38623333849808
ENSMUSG00000006301	Tmbim1	protein_coding	0.861679386040876	0.605038771919431	0.880607676298276	0.693655567608663	0.959315642988174	0.430132978536946	0.331898208497403	0.326990124134567
ENSMUSG00000006304	Arpc2	protein_coding	1.74043784967051	1.82568282382777	1.92813625385457	1.9009712021414	2.1246645112652	2.01345529423515	1.77139503009074	1.73996729069102
ENSMUSG00000006307	Kmt2b	protein_coding	0.730837393813918	0.827459259630899	0.919661725568678	0.911008379431601	1.02649826667175	1.20271795450357	1.01428398834914	0.899754764986015
ENSMUSG00000006315	Tmem147	protein_coding	1.80044958725627	1.54511364398968	1.7004547130475	1.69619751412274	2.11400679888658	1.71776597074705	1.55632382570682	1.61167293012006
ENSMUSG00000006333	Rps9	protein_coding	6.5270175140153	6.64854302889285	6.7680887029031	6.87527053698845	6.90353416696502	6.61483806133215	6.44421668766621	6.3773452825605
ENSMUSG00000006335	Tfpt	protein_coding	0.624293125185786	0.784912577894715	0.757986946567538	0.849621647004149	0.77467228296163	0.579815937966421	0.510499865516618	0.481873360765261
ENSMUSG00000006344	Ggt5	protein_coding	0.256777715066518	0.36197440827343	0.32014931312955	0.449988574951165	0.322262946726708	0.185927886471971	0.197841453016236	0.174450055956177
ENSMUSG00000006356	Crip2	protein_coding	0.00334432798440171	-0.00441483640938426	0.0791600689919529	0.0432122663000506	-0.00440851496053925	0.21423242520258	0.206102276877332	0.135504469118357
ENSMUSG00000006360	Crip1	protein_coding	2.40388111349962	2.13131569170062	2.44720517038527	2.312963180166	2.5717047345032	3.95187249284454	3.74881767317177	3.73480795662955
ENSMUSG00000006362	Cbfa2t3	protein_coding	0.234221025237354	0.232662740851964	0.265488205345758	0.221103684812436	0.26286781641908	0.290172848319364	0.256245050415921	0.192503349116636
ENSMUSG00000006373	Pgrmc1	protein_coding	1.94843543339055	2.17450015683358	2.12458891535006	1.9868904353616	2.2794515570186	1.96428986805802	1.37218507356917	1.65502563802867
ENSMUSG00000006378	Gcat	protein_coding	0.375516079836948	0.499291503543401	0.373483149276569	0.318715769421965	0.393688353572068	0.256590571068224	0.0598285299547947	0.220898883604554
ENSMUSG00000006389	Mpl	protein_coding	0.465743208384543	0.619016732072426	0.701988957749634	0.307722541983176	0.320972585503015	0.0852694252971134	-0.0629072172572549	-0.0448967425167186
ENSMUSG00000006390	Elovl1	protein_coding	0.85969222474063	1.23985670643357	1.00993662225468	1.20633599076624	1.29815935309229	1.00099128717703	0.562569997661133	0.831073267170554
ENSMUSG00000006392	Med8	protein_coding	1.51710653959872	1.45727365561229	1.59859465552266	1.58752621098035	1.99932388529187	1.59273857524908	1.35083751258096	1.49009067200486
ENSMUSG00000006395	Hyi	polymorphic_pseudogene	1.42304860321443	1.53995301887754	1.92091111486818	1.83828937800328	1.88467436123006	1.39331138036162	1.2241960292146	1.02060157166466
ENSMUSG00000006398	Cdc20	protein_coding	2.05498033593214	2.19748028121884	2.01513366703742	1.95849962253573	2.28716374195064	2.17219862549339	2.09961926462312	2.30869584167487
ENSMUSG00000006411	Pvrl4	protein_coding	0.154236577140683	0.181680418271647	0.227020103658549	0.227356783654721	0.236733354843322	0.119358501844507	0.103255219860479	0.0967578098138883
ENSMUSG00000006412	Pfdn2	protein_coding	0.36649384146972	0.458374813843643	0.35216361861839	0.433175294979722	0.384114472587962	0.339797441131393	0.290061970368533	0.318773396066642
ENSMUSG00000006418	Rnf114	protein_coding	0.902462366029097	0.877835899359186	1.04967613885295	0.942825124993867	1.05832380227593	0.907261422271071	0.788465349541318	0.725601829751976
ENSMUSG00000006423	C330007P06Rik	protein_coding	0.581344160962854	0.680534886983233	0.730087536216527	0.674151992839869	0.751882031202273	0.826834836777045	0.68839987771482	0.682383375366262
ENSMUSG00000006442	Srm	protein_coding	1.42943952059836	1.49868053956648	1.41905371145881	1.38161725433774	1.77386124730343	1.50753066391909	1.28318485814203	1.33730321881541
ENSMUSG00000006445	Epha2	protein_coding	-0.0233879990244239	-0.0821657431470805	0.139311836001205	-0.028018097941571	-0.0173221688496753	0.858002171973525	0.785661835527364	0.591688008235662
ENSMUSG00000006456	Rbm14	protein_coding	0.568491311305499	0.468758395837456	0.56029079546639	0.303356992315199	0.455892670059866	0.553644309947074	0.473264995364707	0.423162540273415
ENSMUSG00000006463	Zdhhc24	protein_coding	0.529934274151001	0.559652092568451	0.658476978543998	0.587391954357663	0.68181528025899	0.629345531670001	0.525140936755433	0.469101779593467
ENSMUSG00000006464	Bbs1	protein_coding	0.200281556662363	0.276622326958511	0.206857275172073	0.162390082629575	0.214457433934458	0.225944791278805	0.1247846724898	0.196475578267751
ENSMUSG00000006471	Ndor1	protein_coding	1.05494307607746	1.08690214147534	1.14796219640828	1.09572327777339	1.33451606242548	1.19106342789546	0.974152485078477	1.01812289810565
ENSMUSG00000006476	Nsmf	protein_coding	0.559838062394603	0.602591107097794	0.797686968709042	0.727441618428248	0.838294394343676	0.511899588877896	0.371640544740032	0.312428347821037
ENSMUSG00000006494	Pdk1	protein_coding	1.01472255232063	1.01923982284931	1.24335743258634	1.23109593425446	1.31654917780931	1.1848070939258	1.03937048789792	0.884203597236817
ENSMUSG00000006498	Ptbp1	protein_coding	2.7939257639565	2.75043557310647	2.98087807301927	2.7256816105927	3.21984676598505	3.27588539979754	2.85768274965319	2.78284584260943
ENSMUSG00000006517	Mvd	protein_coding	0.145084557407936	0.138850979916225	0.15200714082287	0.144328470585586	0.159826169234905	0.204467508086316	0.135519035244635	0.16042217777538
ENSMUSG00000006519	Cyba	protein_coding	1.02863640885376	0.885379585926069	1.13356386375915	0.894120106501333	1.00150558658648	1.05385061974154	0.929044592845528	0.808073941031257
ENSMUSG00000006526	Tmem110	protein_coding	0.105619521782184	0.0809487893032499	0.140136240134524	0.0904570735753225	0.0986746966387122	0.0935476718286668	0.116862705845816	0.0669145294204224
ENSMUSG00000006527	Sfmbt1	protein_coding	0.101145601179264	0.0647908042417539	0.112437527120783	0.0939266817653468	0.116807205595791	0.0969742064860472	0.108848150457766	0.0749573499345417
ENSMUSG00000006546	Cryba2	protein_coding	0.0449043681154753	0.0548683282723268	0.0166113042702509	0.0205430735896108	0.028204327081897	0.0838523750506416	0.0546353450231378	0.130907913835465
ENSMUSG00000006585	Cdt1	protein_coding	1.74802867054044	1.73297762833775	1.9959175626505	1.65017672000352	2.0934687711551	2.20616267185676	1.88297134330332	1.78362658440888
ENSMUSG00000006589	Aprt	protein_coding	2.3577488911188	2.40410859250781	2.55334198488278	2.51813707277772	2.9802151432584	2.39679383085878	1.88350751902538	2.04054992166618
ENSMUSG00000006599	Gtf2h1	protein_coding	0.834706310434802	0.863284726660926	0.911563675137027	0.906287887223743	1.15676604314328	1.01702635618404	0.752156076688472	0.881041073508523
ENSMUSG00000006611	Hfe	protein_coding	0.286242899909728	0.524052746252694	0.411944670411294	0.27857478440013	0.271736931866301	0.459278364544036	0.112082222384963	0.314958775886104
ENSMUSG00000006638	Abhd1	processed_transcript	0.13773064663026	0.199851082503796	0.188223312091845	0.1106482337806	0.140411240515894	0.136880113165517	0.0570685152372097	0.0882765240010231
ENSMUSG00000006641	Slc5a6	protein_coding	0.244194772918997	0.227960507391653	0.200868372119612	0.226773002478013	0.269220548647769	0.176114470040971	0.106112070572251	0.168572229745728
ENSMUSG00000006673	Qrich1	protein_coding	0.996131199440327	0.96824937936232	1.12398484020597	1.02697497992496	1.31677211783431	1.32921074041937	1.09859648661525	1.09666557127069
ENSMUSG00000006675	P4htm	protein_coding	0.13894971018041	0.124115503156082	0.14340733407478	0.0594646684768508	0.1152047110802	0.128443486608936	0.0581931867479756	0.0816359589992303
ENSMUSG00000006676	Usp19	protein_coding	1.98288671605668	2.22080400174116	2.33096877117255	2.42665686357326	2.52969853773019	2.52877941785258	2.21786052659533	2.16792213669003
ENSMUSG00000006678	Pola1	protein_coding	0.354854375468084	0.397402116132388	0.387435041751843	0.352433245417541	0.459343326562546	0.390872453744374	0.302284831135491	0.321935654109185
ENSMUSG00000006699	Cdc42	protein_coding	1.1442760045027	1.16631270448887	1.34598478071549	1.29397073788634	1.497997013691	1.43466561750816	1.18752373676569	1.13240318768287
ENSMUSG00000006705	Pknox1	protein_coding	0.396104688217405	0.371753114676004	0.450816344859551	0.386526736245496	0.524064104777965	0.502706361119462	0.436708232983978	0.424773887783358
ENSMUSG00000006715	Gmnn	protein_coding	0.938719852967697	0.983631924201521	1.03990121908699	0.915373633151885	1.24171838256241	1.32234133854038	1.02616689834297	1.13008313913686
ENSMUSG00000006717	Acot13	protein_coding	0.720734294905247	0.65111051838504	0.767723870416383	0.636702582233593	0.789571718535178	0.624475646916467	0.548027943933652	0.477519887621717
ENSMUSG00000006720	Zfp184	protein_coding	0.4593637755673	0.561773460496912	0.630218356749165	0.450854561663207	0.545816429805381	0.674470820409724	0.451321707166985	0.475274785109853
ENSMUSG00000006728	Cdk4	protein_coding	3.12404470076091	3.45719931358388	3.44326443604852	3.35993500787874	3.57036557783478	3.58090785082584	3.16786356944192	3.22985067984761
ENSMUSG00000006731	B4galnt1	protein_coding	1.68478509636886	1.72554178939803	1.82603919996067	1.8714205284118	2.14176437015355	1.88705557946253	1.55289196670005	1.55396406283826
ENSMUSG00000006732	Mettl1	protein_coding	1.23219263103749	1.14324601752873	1.03421180513827	1.10717516244461	1.35542720430862	1.07875155296849	0.875523752673256	1.13114560594304
ENSMUSG00000006736	Tspan31	protein_coding	1.67647687889096	1.62976821644548	1.80052204455461	1.52038925650888	2.02428139532662	2.14794741044809	1.61122146998634	1.70634758320422
ENSMUSG00000006740	Kif5b	protein_coding	1.605629610855	1.73855640314243	1.68355983491374	1.70150419589699	1.97161542951046	2.0158352442308	1.7107804668767	1.86869976497435
ENSMUSG00000006763	Saal1	protein_coding	0.655197641262991	0.623346308713872	0.755471320781774	0.628483329614601	0.773808400306378	0.793294580416223	0.696312147293042	0.662100406610816
ENSMUSG00000006782	Cnp	protein_coding	0.635147019164542	0.599886828698743	0.744752954675031	0.766706057008543	0.989180659348523	1.34603698299569	1.14524100490922	1.14139262678117
ENSMUSG00000006818	Sod2	protein_coding	1.39153106954829	1.4660295772159	1.6050411885975	1.3815438574525	1.62335309635439	1.46339755713087	1.09993557573344	1.1954082871565
ENSMUSG00000006850	Tmco6	protein_coding	0.476378129478481	0.56051466434187	0.64607920418802	0.675003584525733	0.634551145240287	0.666042137531752	0.60628081460796	0.527744595685872
ENSMUSG00000006920	Ezh1	protein_coding	0.474827009974561	0.505947848227146	0.541672730271391	0.548463688145341	0.611009403527614	0.596903516413095	0.515323709198797	0.510914002052557
ENSMUSG00000006932	Ctnnb1	protein_coding	2.05766219003385	2.14861463479168	2.29604915747504	2.12592994452789	2.37881959598258	2.20147568548073	1.87681846713886	1.92588948555838
ENSMUSG00000006941	Eif1b	protein_coding	2.14821949894468	2.21002678050479	2.59345146245155	2.30381961307073	2.34859508208894	2.39074939864737	2.03222852654605	1.89254860629043
ENSMUSG00000006998	Psmd2	protein_coding	2.38193989653397	2.61582747674015	2.65308950431318	2.45469399258633	2.78315113122051	2.69340826812622	2.21288532187065	2.38234830414086
ENSMUSG00000007029	Vars	protein_coding	2.50855426363201	2.6527494994979	2.75479120982934	2.58268616914595	2.92785806498852	2.84419471610861	2.46135733288417	2.51779633258471
ENSMUSG00000007030	Vwa7	protein_coding	0.077290508900999	0.0457668613515267	0.146646453492381	0.0464550525066917	0.0665810700876111	0.0507934626681278	0.045325046824214	0.00118781808910951
ENSMUSG00000007035	Msh5	protein_coding	0.181541067423297	0.15872211557453	0.18128786652658	0.11584922162912	0.168622271834759	0.219332196342604	0.221741932821639	0.197373297146671
ENSMUSG00000007036	Abhd16a	protein_coding	0.898094207218913	0.866908569459356	1.05412032569198	1.05776929434954	1.19469544062841	0.914783860583163	0.737919694017258	0.702128617360366
ENSMUSG00000007038	Neu1	protein_coding	0.726115093064816	1.0342995694511	1.18397210016291	0.977167151672152	1.09464459940138	1.79533311285885	1.20249032047706	1.31796928082538
ENSMUSG00000007039	Ddah2	protein_coding	1.75308797391778	1.64740576509196	1.98133759360913	1.67801906323484	1.83230718453352	1.95284785543895	1.84274651235856	1.60580312052155
ENSMUSG00000007041	Clic1	protein_coding	2.78688347181744	2.92030988451281	2.87283477051649	2.85809251111552	3.04402695468213	3.21751057500082	2.95168407590818	3.05595016014232
ENSMUSG00000007050	Lsm2	protein_coding	0.882822253659865	0.950625853374956	1.19586854365856	1.29484604072092	1.54724897130813	1.14218693162395	0.875377879184226	0.846937032135818
ENSMUSG00000007080	Pole	protein_coding	1.06995589317252	1.09572966144518	1.15213669748492	0.957841402183883	1.22041094120561	1.29231171125475	1.2010066746574	1.11692126387267
ENSMUSG00000007097	Atp1a2	protein_coding	0.18347283908608	0.0895761984264676	0.11813111243779	0.0839858796890675	0.0934740691069071	0.0906281039401175	0.103594336426648	0.101906944503011
ENSMUSG00000007216	Zfp775	protein_coding	0.185247416826925	0.324358561216374	0.329816268983109	0.410711390994809	0.360086551646778	0.420332990647729	0.258318273291563	0.251363201318394
ENSMUSG00000007338	Mrpl49	protein_coding	1.49896372412504	1.84242921614336	1.61888307337102	1.58531880127543	1.49094487789087	1.77968805688795	1.58558494933223	1.66896173888671
ENSMUSG00000007411	Mark3	protein_coding	0.376311982480998	0.42878139021296	0.480627111947646	0.392724014599571	0.471267705968807	0.544619750387649	0.445533709029928	0.443713987157962
ENSMUSG00000007415	Gatad1	protein_coding	1.77142150782265	1.85619641788621	2.18081515332932	1.64568317505519	2.04912116613055	2.16831338989286	1.73335064328441	1.68585552661375
ENSMUSG00000007458	M6pr	protein_coding	2.69833172403717	2.82631425432086	3.03046844508057	2.62034556160723	2.99822407877119	2.87646035334707	2.4164817220297	2.45413867340143
ENSMUSG00000007480	Mc5r	protein_coding	1.71981933826347	1.7310559450144	1.72924723708932	1.38118058540024	1.85781540873842	0.332306648211744	-0.170031445376232	0.171538504811273
ENSMUSG00000007564	Ppp2r1a	protein_coding	1.03477738973348	0.98795878444713	1.14036139532253	1.1368475737927	1.34214823398899	1.24054405714868	1.04982193048297	0.980703147456013
ENSMUSG00000007570	Fance	protein_coding	0.282320902592775	0.206635763949118	0.376163466482167	0.33805217451807	0.386233902107025	0.322405962269445	0.301396113315793	0.194079724854423
ENSMUSG00000007589	Tinf2	protein_coding	1.83045216106278	2.11662446908529	2.09152460440522	2.12970846721311	2.20960363002653	2.58320857201777	2.20605064229283	2.24371773372818
ENSMUSG00000007591	Tssk4	protein_coding	0.13392814259868	0.264204990654808	0.174545285158046	0.409606169345341	0.0500555689841924	-0.0216439709758409	0.0241823145529724	0.0520560668254074
ENSMUSG00000007603	Dus3l	protein_coding	1.36522452785004	1.20472628470651	1.56138956945292	1.58731393242792	1.86733623667501	1.53317263809823	1.32387198141516	1.23854566509201
ENSMUSG00000007610	Gtpbp3	protein_coding	0.94771771482043	0.826431670867183	0.90442028971974	0.780465162432613	1.07675224995079	0.943064285988754	0.749910694552539	0.878257311616354
ENSMUSG00000007613	Tgfbr1	protein_coding	0.358085702168396	0.351527333925596	0.417960061840445	0.376568892617393	0.474863010286576	0.477712967790193	0.391465182177981	0.362727985868036
ENSMUSG00000007646	Rad51c	protein_coding	0.115914697723932	0.0861646925187075	0.0926798659916729	0.0855428511519489	0.148295530142781	0.20593677149114	0.185074516499405	0.195669182813311
ENSMUSG00000007656	Arpp19	protein_coding	1.01318759927931	1.00541960345436	1.10041511547399	0.886103810088639	1.12915822684858	1.10037171795994	0.936207151698449	0.907929217420293
ENSMUSG00000007659	Bcl2l1	protein_coding	0.0899589839594069	0.122249947186526	0.101471661101423	0.114815842085481	0.0957148366009312	0.136296925741085	0.123291913662475	0.134762710324901
ENSMUSG00000007670	Khsrp	protein_coding	2.51774045238367	2.48461077762608	2.76841309993423	2.55921627455542	3.00317932604995	2.89988891983954	2.59071250693088	2.43278817605116
ENSMUSG00000007682	Dio2	protein_coding	0.339387290081927	0.481290469600909	0.432265908877392	0.307824193854788	0.467835181795906	0.318728847843694	0.0185171061233206	0.213512711406126
ENSMUSG00000007721	Ccdc124	protein_coding	1.77722167269585	1.93845212140538	1.88705200194845	1.72532411811652	1.97821907062251	1.88363724335129	1.59529810419392	1.69171196877712
ENSMUSG00000007739	Cct4	protein_coding	2.14082449023307	2.37238196377859	2.37473915809091	2.49724888829311	2.62185915566577	2.33888963896423	1.96331839697419	2.07138324330472
ENSMUSG00000007777	0610009B22Rik	protein_coding	0.408486771416882	0.472533722113156	0.672374541388793	0.776110645665208	0.577757772254984	0.714733541054701	0.725526716402187	0.499038130251386
ENSMUSG00000007812	Zfp655	protein_coding	1.08395197246479	1.05565613067047	1.23842556098695	1.149736353654	1.26895075812892	1.35861815939105	1.14539778219094	1.02410516097435
ENSMUSG00000007815	Rhoa	protein_coding	1.65430431950469	1.68894012365897	1.80108700868394	1.63486708732904	1.97283960681083	2.07764709916032	1.73158645799102	1.76819767023067
ENSMUSG00000007817	Zmiz1	protein_coding	0.140287132380475	0.105347281616864	0.173209552255227	0.151276469325184	0.223259500948364	0.300986495314663	0.270395290878633	0.211464097373373
ENSMUSG00000007827	Ankrd26	protein_coding	0.493292294564013	0.531185157125956	0.627497711065137	0.587559308003768	0.686236296442206	0.640932713813177	0.580841007166618	0.512408310021875
ENSMUSG00000007833	Aldh16a1	protein_coding	0.883160644488787	1.02745910817101	0.99625919274483	0.970115542004705	1.02590034386195	0.751971517245094	0.622529684417898	0.633669564837187
ENSMUSG00000007836	Hnrnpa0	protein_coding	3.45140798581623	3.5655324379021	3.6557242705458	3.65790478409813	4.09471409954063	4.05776990234436	3.54366507512525	3.68896928992128
ENSMUSG00000007837	Prrg2	protein_coding	0.192587967016098	0.308749307209754	0.285622030845211	0.227713116801029	0.233214162672218	0.166101927911318	0.0939003296477182	0.124556076396413
ENSMUSG00000007850	Hnrnph1	protein_coding	4.60264397836012	4.76444852798742	4.8941036129344	4.73781406411271	5.04237681179301	4.92661507347517	4.59505184448489	4.51286588682075
ENSMUSG00000007872	Id3	protein_coding	0.0880519899127266	0.106337134624904	0.0474839714300486	0.365955853327805	0.28156456066906	0.851468489926681	0.793476887072743	0.871851036381108
ENSMUSG00000007880	Arid1a	protein_coding	0.880536861246729	0.863908003658483	1.00110985535306	0.931237468556366	1.11547961242662	1.20280827137165	1.10860082883322	0.920464374686756
ENSMUSG00000007891	Ctsd	protein_coding	1.95939050748163	1.91958547877254	2.10713979860194	1.87793221477996	2.23554956619229	2.00854038876179	1.63455722829865	1.6882070266256
ENSMUSG00000007892	Rplp1	protein_coding	8.30513805294518	8.46451140723405	8.51971230113858	8.49128989987535	8.55467739423814	8.0505542432631	7.96500337866319	7.8639262707684
ENSMUSG00000007950	Abhd8	protein_coding	0.738999042839277	0.618542132997321	0.94712418782818	0.770511162842252	0.773788077738228	0.640840350549266	0.674642624979123	0.462173632080401
ENSMUSG00000007987	Rabl5	protein_coding	0.448102203258701	0.447108497518098	0.464300058059102	0.391289775167136	0.624464038068754	0.672605042335531	0.439561891156162	0.627490286540265
ENSMUSG00000008035	Mid1ip1	protein_coding	1.73257689721375	1.96381446537864	1.9712896291727	2.3685850803823	2.56367909305124	2.14589347769224	1.82598006570402	2.00949903251746
ENSMUSG00000008036	Ap2s1	protein_coding	0.790401784967498	0.980535022484401	0.882565751967807	1.06327214658324	1.02585033655074	1.05146798769385	0.89098721002219	0.944254136315692
ENSMUSG00000008090	Fgfrl1	protein_coding	0.240202992345973	0.271832745456631	0.238831080418591	0.294497015867432	0.262978434411041	0.24971974378302	0.269756501589239	0.242392495318654
ENSMUSG00000008140	Emc10	protein_coding	1.07173546807921	1.03335482159233	1.20434976784245	1.2466204754506	1.55302321305759	1.39263944702362	1.21728990805107	1.21564619310036
ENSMUSG00000008153	Clstn3	protein_coding	0.121817053591402	0.129448411588251	0.196272149443214	0.114250434846178	0.140489936222028	0.0503623764132917	0.0337648529984238	0.0209925461045167
ENSMUSG00000008167	Fbxw9	protein_coding	0.365425614723321	0.363237067280869	0.446929384233566	0.44643260993813	0.302980604796138	0.308397072605036	0.386041262819093	0.209153518244492
ENSMUSG00000008193	Spib	protein_coding	-0.00606274217393664	0.0331342880859297	0.0697833886493263	-0.0194255087313171	0.0530076609479886	0.670157592193704	0.351314051898205	0.487198769662384
ENSMUSG00000008200	Fnbp4	protein_coding	1.56180867392543	1.64787027826388	1.79349225595122	1.70776617430089	1.9274465347209	1.99599965303991	1.7697009050288	1.66212481466482
ENSMUSG00000008206	Cers4	protein_coding	0.448016806400336	0.561209035605369	0.562255356177315	0.408643163347572	0.459319198971087	0.233934632325665	0.12287004189849	0.150674165053166
ENSMUSG00000008301	Phax	protein_coding	1.11119636777111	1.1655444722898	1.17912496024986	1.14956800543987	1.45451436621829	1.14490089934082	0.826258915064144	1.02604176410234
ENSMUSG00000008305	Tle1	protein_coding	0.0658267220725501	0.08819524666551	0.0988661347876131	0.0947309731842613	0.122412162888502	0.140708748842058	0.0889922594100431	0.0973455220987984
ENSMUSG00000008307	1700109H08Rik	protein_coding	0.324695274369188	0.350273262370675	0.347339859377213	0.241937267524823	0.309882857277995	0.343932458048662	0.289945883880406	0.234013331793438
ENSMUSG00000008318	Relt	protein_coding	0.405817996634634	0.483870785912216	0.499391555851787	0.426146639643952	0.534958908768169	0.676498283973527	0.476965750276274	0.539006980343132
ENSMUSG00000008333	Snrpb2	protein_coding	0.904526294918393	0.95454495854272	1.1401406327442	1.21050696882954	1.39972663251155	1.3238569535939	1.20436342131741	1.09215256688204
ENSMUSG00000008348	Ubc	protein_coding	4.22250027760235	4.34916638141731	4.58105672493654	4.45215631629783	4.75622964838606	4.7745243330809	4.15889960605013	4.2103552927733
ENSMUSG00000008373	Prpf31	protein_coding	2.21165402311968	2.49141410332268	2.37841239554231	2.4695026539762	2.65497515728471	2.29343904487753	1.99559312031592	2.12170312291218
ENSMUSG00000008384	Sertad1	protein_coding	0.874539336961869	0.957163495607215	1.14139892379212	0.988999540639775	0.866131952033589	1.11792195894133	0.737626428041612	0.621769746720739
ENSMUSG00000008393	Carhsp1	protein_coding	0.218449226742861	0.24524104384498	0.226411836639596	0.188865519178233	0.2339239305032	0.575491562260494	0.468574527232881	0.538414744030982
ENSMUSG00000008398	Elk3	protein_coding	0.279867797627369	0.305287996739315	0.337945982616733	0.357982962552332	0.434322193505946	0.444658331298561	0.350667773158702	0.340434574196236
ENSMUSG00000008429	Herpud2	protein_coding	0.164387057775045	0.179952819610113	0.189387140670427	0.172410003237227	0.218260888368089	0.232191555215717	0.186477732821842	0.176383506805931
ENSMUSG00000008435	Rdh13	protein_coding	0.361292838261669	0.349770186626838	0.48231813600049	0.414237936266951	0.560019165464393	0.396533875874156	0.246397658328378	0.264256503699955
ENSMUSG00000008450	Nutf2	protein_coding	0.483696660111364	0.559345198953397	0.515234362855575	0.640147464979258	0.701432098676919	0.514310051896785	0.435094346325809	0.482457684706428
ENSMUSG00000008475	Arpc5	protein_coding	1.50383964008995	1.32814439038972	1.57916058480568	1.52258775596262	1.9501281554494	1.93231976084645	1.64553127819459	1.71510988225312
ENSMUSG00000008496	Pou2f2	protein_coding	0.0794245291467517	0.116159493115393	0.102360504857035	0.115097470993045	0.132112576528358	0.153412487766999	0.10211304963827	0.11431204338515
ENSMUSG00000008540	Mgst1	protein_coding	0.165381773530744	0.21783893023322	0.125618128890373	0.112821330966983	0.103708611769727	0.103111729360501	0.0237695099161515	0.138412755375991
ENSMUSG00000008604	Ubqln4	protein_coding	0.962715433279237	0.956744023439173	1.04364020124377	0.99313789362503	1.24734483118602	1.02758562973048	0.837563970236818	0.858840596665962
ENSMUSG00000008668	Rps18	protein_coding	5.49239803064178	5.62350427062681	5.741814428632	5.82478935053541	5.92329545834706	5.54573233625578	5.27376433981386	5.23935687929453
ENSMUSG00000008682	Rpl10	protein_coding	5.72358204969784	5.72164350371521	5.87396838678437	5.79827464204384	6.17133795776637	5.98931570009854	5.55394209286381	5.65470239622243
ENSMUSG00000008683	Rps15a	protein_coding	3.87427605763766	4.03080576339003	3.99848103380434	4.13484138362081	4.13928459761267	4.08264989746089	3.91523584324189	3.86645748103204
ENSMUSG00000008690	Ncaph2	protein_coding	1.84548491694054	1.88546514490377	1.98818306590299	1.82417223818368	2.14758877626567	2.23722840083859	1.95270171676072	1.99385310694648
ENSMUSG00000008730	Hipk1	protein_coding	1.04773903474577	1.14779717816274	1.28020653420617	1.11793056125041	1.26411014275648	1.48861917676546	1.30797328706679	1.20999459387725
ENSMUSG00000008734	Gprc5b	protein_coding	0.308493711872433	0.304736588396663	0.403913613253047	0.296370358749994	0.321169325658117	0.268731281753831	0.232574868088608	0.163383709280102
ENSMUSG00000008763	Man1a2	protein_coding	0.322554692457436	0.350213819525836	0.393010935066546	0.288013382973244	0.375399104105118	0.346235778361309	0.246917174980522	0.247947691755766
ENSMUSG00000008822	Acyp1	protein_coding	0.247556656455565	0.229524525725662	0.276837195518646	0.206661024303143	0.211931664945479	0.147968388055017	0.18608808085449	0.139024315507885
ENSMUSG00000008845	Cd163	protein_coding	0.0650275164187263	0.0324674128046991	0.0942816844940583	0.0653122060449167	0.116141124738089	0.323369815158654	0.232321750448766	0.231520574752709
ENSMUSG00000008855	Hdac5	protein_coding	0.505571963943649	0.531265468808473	0.568035743753404	0.564539678484117	0.626256340893724	0.630284899219301	0.49883078659509	0.494042474577592
ENSMUSG00000008859	Rala	protein_coding	0.241233303310765	0.144593418272046	0.279129386808792	0.217876389701145	0.34942267576732	0.309307859233698	0.242106376591663	0.228214979446852
ENSMUSG00000008892	Vdac3	protein_coding	1.42305774293482	1.55845301946205	1.62674917635362	1.40346227989778	1.59185768587477	1.56295180060611	1.27831385451795	1.3222331136352
ENSMUSG00000008958	Vps72	protein_coding	1.6982773987514	1.80086732822345	1.92165694256656	1.66629924965455	1.9887134778767	1.71394388124293	1.46774027208953	1.38701282130276
ENSMUSG00000008976	Gabpa	protein_coding	1.04487655109434	1.29690259380659	1.23120591366497	1.30903144302188	1.40733693724061	1.35289636311652	1.10503955828143	1.20260476437546
ENSMUSG00000009013	Dynll1	protein_coding	2.61375224528836	2.64153611795421	2.66474906193741	2.5888311586213	2.91766087360782	2.92266572634452	2.69813145387423	2.81535576575064
ENSMUSG00000009030	Pdcl	protein_coding	1.88354970048901	2.19530466217256	2.16617868359285	2.08857785999436	2.29784992404982	2.19108956497435	1.74826226462785	1.93716348644631
ENSMUSG00000009035	Tmem184b	protein_coding	0.0653706367364312	0.0469372697621691	0.10026807169976	0.0890147802666864	0.151519872059448	0.133463910114366	0.0866392598297517	0.0745391212802599
ENSMUSG00000009073	Nf2	protein_coding	0.388023742871733	0.446977243578397	0.433798274659205	0.403858754810436	0.474179515328285	0.428502898830901	0.338116980345426	0.359206449220756
ENSMUSG00000009079	Ewsr1	protein_coding	2.57313830245056	2.6898956102109	2.77008689587971	2.68078385063005	3.00430528563599	2.91967833415765	2.64035738265789	2.62621114319411
ENSMUSG00000009090	Ap1b1	protein_coding	0.454749306745007	0.477412707057134	0.55818914384824	0.475399336218515	0.556582031346205	0.489413520457257	0.41654828268168	0.38033981935917
ENSMUSG00000009092	Derl3	protein_coding	0.0402352623480596	-0.00674675550687343	0.0588608680598776	0.0208857536022419	0.0576548777990587	0.213169701363659	0.213665055753767	0.193185242895141
ENSMUSG00000009108	Gnat2	protein_coding	0.172090481987511	0.279604278211631	0.263217786652091	0.186757822947298	0.235035711365508	0.110643088535998	-0.0157428515962281	0.0367995497183741
ENSMUSG00000009112	Bcl2l13	protein_coding	0.288925391387849	0.3458219320878	0.359322836548014	0.314960082257214	0.360949150967525	0.371349731857022	0.306052608906487	0.286397786313565
ENSMUSG00000009145	Dqx1	protein_coding	0.115531845179446	0.134518088234395	0.155162111407007	0.111704137771757	0.125662315841464	0.196916668705265	0.195505782887368	0.152706281433249
ENSMUSG00000009207	Lnp	protein_coding	0.0847042115532863	0.0877291225438675	0.141094976496182	0.150768510886629	0.162286732105567	0.182148890830655	0.164074936063469	0.115568939835288
ENSMUSG00000009291	Pttg1ip	protein_coding	0.747848908147516	0.8485884410172	0.962377928578493	0.852585891357662	0.891392318815993	0.774149129667764	0.66508060753271	0.582249428823279
ENSMUSG00000009293	Ube2g2	protein_coding	0.226758116823489	0.199875779292288	0.28400778669404	0.296021913613596	0.22957701579103	0.177815174008741	0.214252608118844	0.139800010285797
ENSMUSG00000009350	Mpo	protein_coding	3.68985890110069	3.97002001963656	3.33455880263294	4.15264606914612	4.84381801050386	4.07745047092504	2.99871643137053	4.35730870263118
ENSMUSG00000009406	Elk1	protein_coding	0.272525335479481	0.416989405487613	0.27809999685745	0.274930922675642	0.28869456320793	0.341926995599617	0.197358150199642	0.311269529592427
ENSMUSG00000009470	Tnpo1	protein_coding	0.736039128019809	0.751306324363113	0.871115355567833	0.81762657042494	0.992736319667196	0.952837838760028	0.777082342880869	0.745895887206866
ENSMUSG00000009535	Rnmt	protein_coding	1.07284103503928	1.00869296225908	1.17989477486584	0.965763360257226	1.23835722727369	1.04298170624943	0.885263782413762	0.820264143991749
ENSMUSG00000009549	Srp14	protein_coding	3.3632385616643	3.65768376417243	3.68702249368201	3.73504935755886	3.8158028986291	3.75655306139037	3.41257175276085	3.46295729504416
ENSMUSG00000009555	Cdk9	protein_coding	2.14822629587221	2.04289063968512	2.27517351979233	1.97028957843771	2.36728807756095	2.598673723522	2.22944161506172	2.23154081341782
ENSMUSG00000009563	Tor2a	protein_coding	0.88516592994042	0.778667585127576	0.909855595888657	0.983166735284392	1.01604896972735	0.894829389809094	0.953944533289178	0.829369265700078
ENSMUSG00000009566	Fpgs	protein_coding	0.417780149347094	0.486708602945986	0.634274964427118	0.523155495044833	0.59512053925522	0.5239808635641	0.36230815127958	0.302851542802071
ENSMUSG00000009575	Cbx5	protein_coding	1.64871718388794	1.74284785644689	1.74545585499267	1.6917751609641	1.97835081132005	1.92763938756021	1.77621073613382	1.76312500686115
ENSMUSG00000009585	Apobec3	protein_coding	1.19991810626375	1.17865391471209	1.32929205731839	1.15980049676643	1.48892308524597	1.51121973165385	1.29986957575489	1.2572624652831
ENSMUSG00000009621	Vav2	protein_coding	0.0743644504125617	0.0742445238718755	0.0956634001501726	0.0753942062892907	0.117166350841993	0.137967443121018	0.0940171521892021	0.100238959571675
ENSMUSG00000009630	Ppp2cb	protein_coding	0.876214316821254	0.896848425058184	1.0499933167248	0.820615394482093	1.06386476465326	1.16136163155812	0.884167184987159	0.91168903448719
ENSMUSG00000009633	G0s2	protein_coding	0.135184768631268	0.154923540062886	0.478014260863991	0.915538966050669	0.666932776452011	0.545103844529281	0.383794442563388	0.26003052878645
ENSMUSG00000009640	Dmap1	protein_coding	0.955477504882632	0.944677822498344	1.0580330240903	0.951371421268243	1.24605532086334	1.09811079267423	0.864613101104585	0.923720915334449
ENSMUSG00000009681	Bcr	protein_coding	0.276706083364438	0.246898032979595	0.364315683522475	0.325899858793356	0.409126013059674	0.747092623970895	0.714408358814207	0.599440645040602
ENSMUSG00000009687	Fxyd5	protein_coding	2.47298503383245	2.69903855416288	2.73045742369348	2.53794788352895	2.84160585376415	2.41904722230768	2.05072215578871	2.12125789468597
ENSMUSG00000009733	Tfcp2	protein_coding	0.14032541316701	0.125902645479154	0.174434697761716	0.152136061064282	0.195810161445339	0.152410070293219	0.120969507400044	0.100195261407114
ENSMUSG00000009741	Ubp1	protein_coding	0.596048963189439	0.622090798280956	0.696397927087999	0.684362089281549	0.810621143452062	0.734662241856925	0.620353167031562	0.59379430858515
ENSMUSG00000009772	Nuak2	protein_coding	0.439903227183939	0.463332264490126	0.538057545101612	0.591931747652025	0.688492514055663	0.534951151203762	0.352573119296997	0.364569890875007
ENSMUSG00000009828	Ick	protein_coding	0.16906014093043	0.176358978598002	0.214664841670207	0.155963685080001	0.210251947365218	0.167152075859806	0.115650654593965	0.0986513833598919
ENSMUSG00000009863	Sdhb	protein_coding	0.979250569638135	0.997434731178505	1.01751846238661	1.05353199952762	1.17791891046247	1.26093273194631	1.16446568013234	1.17280768181945
ENSMUSG00000009894	Snap47	protein_coding	0.138558121599154	0.170200486397785	0.154097664541612	0.103194375809716	0.108357792302425	0.0797066954033185	0.0637719111561322	0.0902088612410581
ENSMUSG00000009905	Kdsr	protein_coding	0.357770074005555	0.345914413934582	0.423429456641153	0.383128720065458	0.448005825287408	0.40053729862928	0.359836117816709	0.320312383772687
ENSMUSG00000009907	Vps4b	protein_coding	0.99068488303491	0.996360269765836	1.21082261793625	1.0327876315489	1.21530997887406	1.15099827709331	1.0159479770928	0.875451040388054
ENSMUSG00000009927	Rps25	protein_coding	4.47885361067973	4.72741793209994	4.66331193284014	4.64908103152281	4.76967386056072	4.59549357798814	4.29751640613738	4.37318611773051
ENSMUSG00000009995	Taz	protein_coding	1.76210072185445	1.62886721189678	1.94359672305768	1.64438970251477	1.91695183315822	1.85541219249894	1.70466578569882	1.61534610732304
ENSMUSG00000010025	Aldh3a2	protein_coding	0.219135617589097	0.183049894064648	0.341358991448192	0.271174719069738	0.31696776255383	0.324274725209236	0.294536192664977	0.205148560246689
ENSMUSG00000010045	Tmem115	protein_coding	1.00964973301542	1.14106807271836	1.13747798389051	1.01844929937816	1.1540226674231	0.979010939667174	0.784369350186806	0.79826777687933
ENSMUSG00000010047	Hyal2	protein_coding	0.640370088658085	0.770799243769611	0.691030054730728	0.680880296159853	0.704400228588049	0.740953850655134	0.607329269459995	0.681565222671634
ENSMUSG00000010048	Ifrd2	protein_coding	1.33418209969956	1.58834967514063	1.43589232006145	1.62031820958208	1.7337171903247	1.32657854044727	1.19250918766827	1.25282042227394
ENSMUSG00000010051	Hyal1	protein_coding	0.0631869248537108	0.156288187335537	0.103389954086072	0.108856752672851	0.0658931309328351	0.0999965757399202	0.0222356489321109	0.0700362108874492
ENSMUSG00000010054	Tusc2	protein_coding	0.917846501240641	0.952969690381945	1.38600343648322	1.37380291622665	1.26568485840311	1.32449939398697	1.23483847078147	0.909825288742538
ENSMUSG00000010057	Nprl2	protein_coding	0.849948137389198	0.696672493619012	1.25046972403853	1.0485541601564	1.26230412555086	1.45437316602232	1.28515854003315	1.04961799447723
ENSMUSG00000010067	Rassf1	protein_coding	0.73722581416341	0.705735687079702	0.933013462397664	0.995590156409364	0.974022393986669	0.955726175762235	0.853798014875908	0.723301990539696
ENSMUSG00000010095	Slc3a2	protein_coding	0.974949467139046	1.11672092293385	1.14135165135216	1.16516740596259	1.28940165828222	1.08186128052561	0.734819817605444	0.804516102831632
ENSMUSG00000010097	Nxf1	protein_coding	1.72396255981683	1.7929682097962	1.94637692797233	1.84682230724076	2.09524848476986	2.23239690544963	2.06150167526415	1.93907019458586
ENSMUSG00000010110	Stx5a	protein_coding	1.12544835623796	1.31671212079624	1.43837882359967	1.40803845625022	1.30975215871125	1.62642107088508	1.39275893515555	1.29770094289801
ENSMUSG00000010142	Tnfrsf13b	protein_coding	0.778347582401046	0.826077925356668	0.905120395886655	0.794221291680709	0.888790159140576	0.86042887933794	0.756124345516569	0.682876651731307
ENSMUSG00000010205	Raver1	protein_coding	0.953888066278827	1.07629952050608	1.14745621528389	0.878369408704289	1.14502451073846	1.30317211622529	1.04998635121853	1.01584707216743
ENSMUSG00000010277	2610507B11Rik	protein_coding	1.81302134728067	1.91560305094646	2.09473227818335	1.93209645435514	2.23722499903749	2.21627612601335	1.88019343864751	1.80431357292384
ENSMUSG00000010290	AI597479	protein_coding	0.625350591710943	0.697926798231864	0.733785559379925	0.634921254608334	0.773709739041423	0.780229493041713	0.602434874341082	0.65342350643145
ENSMUSG00000010307	Tmem86a	protein_coding	0.0856644319005437	0.246312314783482	0.330665887988257	0.43094885273991	0.23126024988347	0.299841064691854	0.237475250022512	0.11947672822212
ENSMUSG00000010358	Ifi35	protein_coding	0.780270183539236	0.976630630910811	1.03310493348368	0.80474848833086	0.907529660627699	0.871089684683612	0.576964251744625	0.602523568911733
ENSMUSG00000010362	Rdm1	protein_coding	0.393781858967923	0.233940648521202	0.520279411996341	0.273316809298393	0.36779315487933	0.48486700284329	0.467222002072496	0.357104329757059
ENSMUSG00000010376	Nedd8	protein_coding	1.1095617246805	1.1675144968631	1.07972848259424	1.3203595309249	1.52009683450838	1.23940780244163	1.17134151437112	1.25573495912237
ENSMUSG00000010392	Gosr1	protein_coding	0.320025119568464	0.39048478668716	0.431360929119839	0.399589037759746	0.500215890823251	0.501893651269606	0.309131789372908	0.332288685526175
ENSMUSG00000010406	Mrpl52	protein_coding	2.1761507755357	2.35372953560825	2.21301968509878	2.26541721318067	2.42109842633201	2.04430503201341	1.7851202821156	1.87459520220938
ENSMUSG00000010453	Kansl3	protein_coding	0.931683884013322	0.974080743772287	1.06436349859218	0.98542360305382	1.10532367497058	1.01742162540035	0.8974494219174	0.825837278353418
ENSMUSG00000010517	Faf1	protein_coding	0.104722736377284	0.126951919252235	0.120993000757167	0.116457165495305	0.140085866986166	0.127763738628444	0.0872724812635325	0.103329947270232
ENSMUSG00000010554	Mettl16	protein_coding	0.375319853838186	0.398088539771913	0.434703966168815	0.431282170440565	0.582003472236204	0.442483934118268	0.290988193418207	0.331506081035038
ENSMUSG00000010607	Pigyl	protein_coding	1.60847670526558	1.90435306238766	1.98483480515417	2.04491260318971	2.04832356845976	2.48935780922131	2.18859233668879	2.22222761131015
ENSMUSG00000010608	Rbm25	protein_coding	2.21830061591458	2.37189596942876	2.427341562534	2.14125830769533	2.55555102586797	2.49803892969383	2.12757753656726	2.18505889787927
ENSMUSG00000010609	Psen2	protein_coding	0.219811898334812	0.318626484411251	0.264676402886396	0.254686861977713	0.257894116553727	0.226834444630705	0.171631275133087	0.209261741787889
ENSMUSG00000010663	Fads1	protein_coding	0.900433421808998	0.922627033645495	1.0070319887249	0.6512007168568	0.87606225097666	0.944109289889738	0.829961255939182	0.767893868911639
ENSMUSG00000010755	Cars	protein_coding	0.41097939433526	0.334356102384519	0.443289134749784	0.399867154692046	0.535597868005065	0.480303203394708	0.437725642588648	0.398541797743808
ENSMUSG00000010911	Apip	protein_coding	0.228889721058881	0.241481040162764	0.232364713126746	0.129551382893256	0.181419002212466	0.235186492820089	0.203934373530258	0.20063116416889
ENSMUSG00000010914	Pdhx	protein_coding	0.308417355532903	0.296381730177919	0.27970522573241	0.279612265143432	0.373524333411333	0.318255611722133	0.239372160835227	0.308421870553275
ENSMUSG00000010936	Vac14	protein_coding	0.105717598602757	0.0685853733219905	0.129024722793422	0.12182938241083	0.180798895678974	0.203188088760342	0.170671251923227	0.147060800009599
ENSMUSG00000011008	Mcoln2	protein_coding	0.31269534490555	0.244603486704634	0.35710613188302	0.256719778996189	0.324615858578094	0.382879057323563	0.3876929907642	0.283615806420052
ENSMUSG00000011096	Akt1s1	protein_coding	1.38382636616458	1.58103088221745	1.50710875405672	1.41508608758334	1.54605368860852	1.39733353203425	1.08010999630698	1.29560601020733
ENSMUSG00000011114	Tbrg1	protein_coding	1.64118962153328	1.76480519706751	1.71299415517731	1.6178663168077	1.72909570333872	1.37147764721332	1.29874628076807	1.27925950816267
ENSMUSG00000011148	Adssl1	protein_coding	0.68142619657779	0.769996889683033	0.807562654302464	0.812009156576209	0.910907322637837	0.820842103139569	0.677441624697283	0.703068822345352
ENSMUSG00000011158	Brf1	protein_coding	0.613350361940317	0.751327572511012	0.75058110856777	0.790038465623054	0.805270157838691	0.727433627110529	0.647725600993131	0.613193636890543
ENSMUSG00000011171	Vipr2	protein_coding	0.124891224158998	0.146487551886825	0.146382814798797	0.103474848950345	0.107767918509555	0.040642132604852	0.0145895198989267	0.0262076361321099
ENSMUSG00000011179	Odc1	protein_coding	3.64565739309881	3.81551603550381	3.7829155581981	3.77084638829105	4.01679022267823	3.7068454650235	3.22458216838127	3.32099548930431
ENSMUSG00000011254	Thg1l	protein_coding	0.977146907883502	0.912159415539801	1.01413318706053	0.832449049082213	1.12614575566612	0.758912093000205	0.619366124494146	0.642132312060687
ENSMUSG00000011257	Pabpc4	protein_coding	1.30494805277659	1.37696703916258	1.43256117787224	1.43642850234042	1.73939107885205	1.43624320519418	1.06839572073022	1.14663170090581
ENSMUSG00000011263	Exoc3l2	protein_coding	0.19586769219716	0.136554703450137	0.173480156793448	0.112971997606031	0.180605388515582	0.0363473869037643	0.0122209620783433	0.0243710020985161
ENSMUSG00000011267	Zfp296	protein_coding	0.314597227302733	0.50940089911387	0.460822564799802	0.417960131053675	0.510627262114701	0.597374780573506	0.254601576648359	0.528516489412237
ENSMUSG00000011306	Sugp1	protein_coding	0.469413739795711	0.501911621446567	0.605828383403818	0.535149056324472	0.699568599240667	0.666751420228284	0.491439779687637	0.490966510022063
ENSMUSG00000011382	Dhdh	protein_coding	0.872236844213855	1.06705823469835	0.999203128261814	0.893484916133575	0.995604873555732	0.891935823215942	0.683064350858024	0.745481045048842
ENSMUSG00000011427	Zfp790	protein_coding	0.515178450535591	0.645638559546806	0.667221100703701	0.601853247589175	0.682416428490778	0.679443460685626	0.432376845175539	0.510394654539056
ENSMUSG00000011658	Fuz	protein_coding	1.29474519545862	1.24584360310759	1.46911081930545	1.43842139396377	1.56686265045617	1.09962996984492	1.22171618048749	1.01604768104139
ENSMUSG00000011752	Pgam1	protein_coding	1.65211287808411	1.76353085822379	1.63868369899353	1.61517367543368	2.06974394750543	1.64917776624424	1.16213079635876	1.60689141714015
ENSMUSG00000011831	Evi5	protein_coding	0.111043038119457	0.118351227422857	0.150975472658621	0.116328160292576	0.145730213885424	0.145389446667703	0.110504165259175	0.0952528538741119
ENSMUSG00000011832	Evi5l	protein_coding	0.18639408562363	0.187024756264161	0.294578544328795	0.235325411702488	0.238312895898351	0.232477950047206	0.205541107063234	0.137518838653133
ENSMUSG00000011837	Snapc2	protein_coding	0.851699485284056	0.972493592744534	1.11647502058778	1.02895144205932	1.25893730911871	1.09355487900847	0.986632920054813	0.961499980488862
ENSMUSG00000011877	Git1	protein_coding	1.0987249817947	1.16598035533018	1.28482923811039	1.19687628955513	1.3798205126247	1.23443920208778	1.07264134808908	0.954135105255668
ENSMUSG00000011884	Gltp	protein_coding	0.518734548572554	0.547541288677715	0.535063489047247	0.493757351207789	0.544319686399623	0.58191577759132	0.531148771650537	0.517037070671162
ENSMUSG00000011958	Bnip2	protein_coding	1.29620800998663	1.25365083411925	1.41633530923589	1.29194964929427	1.49744888374357	1.40436411099141	1.25040758173362	1.19998218568748
ENSMUSG00000011960	Ccnt1	protein_coding	1.21432128855409	1.24211668347844	1.37464331019699	1.29543429742752	1.4198142736732	1.44088372494268	1.28534099117457	1.20175387049605
ENSMUSG00000012076	Brms1l	protein_coding	0.254924703845402	0.336887839945224	0.380483636225996	0.290237430741423	0.348761507488379	0.344741511176544	0.199834868801488	0.213570309965091
ENSMUSG00000012114	Med15	protein_coding	0.265544053536572	0.285503426066248	0.338783775088478	0.245341657868685	0.330445306858956	0.384682494231015	0.265227955175519	0.259517777767843
ENSMUSG00000012117	Dhdds	protein_coding	0.229491871386656	0.219697560966051	0.319946617392102	0.2689817403194	0.33947570623988	0.348884106935792	0.251635749069973	0.239014614914273
ENSMUSG00000012126	Ubxn11	protein_coding	0.143448939454332	0.119280592678131	0.174296247742897	0.16499511117097	0.188730034584039	0.207047002539453	0.212541030583996	0.142176851366739
ENSMUSG00000012296	Tjap1	protein_coding	0.251952569342779	0.333988836576238	0.296298310665955	0.252828598106251	0.288399713515622	0.334298973641869	0.281191386201078	0.303813503869026
ENSMUSG00000012405	Rpl15	protein_coding	3.79232181194799	3.92930397859462	4.08218485132566	4.01426910687186	4.38573896456546	4.01890209701107	3.50573373839432	3.62366765075883
ENSMUSG00000012422	Tmem167	protein_coding	0.240716108793507	0.302591416779541	0.290310090894204	0.31765995297406	0.357831708276084	0.374763034417857	0.286413713198216	0.291416351633845
ENSMUSG00000012429	Mplkip	protein_coding	1.30783544678075	1.29612965708741	1.51721376072036	1.35488554971175	1.45317990035906	1.51881115665245	1.55763783491628	1.28883969625219
ENSMUSG00000012443	Kif11	protein_coding	1.37105797293548	1.58853239690225	1.55595453530863	1.44054499252804	1.74608811624128	2.04876773576445	1.74286428004838	1.85317506623561
ENSMUSG00000012483	Rpa3	protein_coding	1.44147534181288	1.45035101493353	1.43288527804274	1.32805597864593	1.64207720418772	1.86547447070007	1.52614171639394	1.77812577763131
ENSMUSG00000012519	Mlkl	protein_coding	0.855197748946374	1.05400081182184	0.998183147142688	0.909201086547218	1.14050189077494	0.724948278672494	0.420453355602448	0.543922824905764
ENSMUSG00000012535	Tnpo3	protein_coding	0.519067863529981	0.57852562544832	0.590518133808177	0.540191328929222	0.623739943331119	0.660541197087024	0.536931442356655	0.527797773114105
ENSMUSG00000012609	Ttll5	protein_coding	0.111890881129928	0.10479818164692	0.13637455748007	0.113780840021624	0.162373283589413	0.155243772748479	0.127750718530833	0.114017004902807
ENSMUSG00000012640	Zfp715	protein_coding	0.729202826549756	0.74494508481093	0.802638394294286	0.834086891054378	0.909312582975387	0.787407349170868	0.709282444004969	0.669391084299663
ENSMUSG00000012848	Rps5	protein_coding	4.66755843278913	4.63977442612992	4.94661175657555	4.97383968184456	5.13270938391282	4.81074872353113	4.54024459704837	4.45016951934734
ENSMUSG00000012889	Podnl1	protein_coding	0.219207930013293	0.0683908336412544	0.292665589858873	-0.00303457150784484	0.16199315396547	0.438085240185325	0.271676282346149	0.196069758802288
ENSMUSG00000013033	Lphn1	protein_coding	0.149971197127972	0.131301735481408	0.17942386878683	0.160978590063309	0.17455803603728	0.17240547124868	0.204427282695562	0.139399593199187
ENSMUSG00000013089	Etv5	protein_coding	0.10545252878762	0.162862005254702	0.174607683748691	0.143410874682656	0.162627414445336	0.205443870082614	0.108154914808165	0.135130327258565
ENSMUSG00000013155	Enkd1	protein_coding	0.954504191575292	1.01650825288626	0.910801958230773	0.878622836080565	1.01866817920426	1.02912200784601	1.08322872224402	1.01655383853
ENSMUSG00000013160	Atp6v0d1	protein_coding	0.197672079204986	0.208325373442897	0.220503000251682	0.238392975842226	0.239685866804239	0.211693847935613	0.18781239953776	0.161275397419587
ENSMUSG00000013236	Ptprs	protein_coding	0.672541773821459	0.637615546104104	0.789695761852168	0.769347709127473	0.948448200707036	0.890518677723609	0.794332980490993	0.697588099972644
ENSMUSG00000013275	Slc41a1	protein_coding	0.397683862213857	0.431732058521269	0.460195303166584	0.396119801149694	0.445426031262728	0.337555471915483	0.319563151901747	0.301846006940503
ENSMUSG00000013419	Zfp651	protein_coding	0.140952787404929	0.114987959002113	0.123032054687726	0.0407967210077757	0.0771540164034864	0.0185804012909627	0.025404869867024	0.0291497697676498
ENSMUSG00000013465	Nelfb	protein_coding	1.37266075652834	1.54133141085583	1.66579397676087	1.50270928593671	1.66499552135072	1.74178178500334	1.34143111564972	1.39176261723018
ENSMUSG00000013495	Tmem175	protein_coding	0.291686148328973	0.311887748493516	0.425100379553265	0.355102125672077	0.37595792173444	0.302425642771508	0.261810316085841	0.185371216775484
ENSMUSG00000013539	Tango2	protein_coding	0.158946670518013	0.183727643003564	0.207702567516285	0.199449944471599	0.245529597253267	0.227517627965256	0.172277040742819	0.17215431930377
ENSMUSG00000013593	Ndufs2	protein_coding	2.29863306938147	2.56952188488153	2.51117271309572	2.68283190276633	2.85960203604078	2.57197472664343	2.29882895077691	2.41588454077633
ENSMUSG00000013622	Atraid	protein_coding	0.922786339853357	0.634422260346439	0.914323616142554	0.719223039591948	0.986427720373058	0.663931025528663	0.654219432886213	0.549732974825158
ENSMUSG00000013629	Cad	protein_coding	1.25271726417083	1.32008474931897	1.36891952275247	1.43297644705876	1.74815895490847	1.35357303475001	1.17183215802888	1.16375659195397
ENSMUSG00000013646	Sh3bp5l	protein_coding	0.557207748244513	0.603997889317245	0.652054303381606	0.471913720351845	0.567926925994472	0.638435388140167	0.410701435790817	0.488084255271178
ENSMUSG00000013662	Atad1	protein_coding	0.462249057028846	0.456573059522342	0.502876135580363	0.543001243752316	0.620589501605086	0.543425154542258	0.512594575676215	0.445904411097852
ENSMUSG00000013663	Pten	protein_coding	0.995915009305768	0.973477986477759	1.22493589637047	1.05883798453758	1.30048614007204	1.61142270874587	1.32459350280272	1.23116150727764
ENSMUSG00000013698	Pea15a	protein_coding	0.476977585370697	0.628096815972528	0.493092122543297	0.281652045310101	0.267487778037336	0.400529072009855	0.299685746153903	0.40228018127573
ENSMUSG00000013701	Timm23	protein_coding	0.448762281160489	0.503138937357815	0.495755694440374	0.595285129523294	0.669050362814141	0.615732121846353	0.521516663985494	0.533459537283421
ENSMUSG00000013707	Tnfaip8l2	protein_coding	0.851185645799928	0.722407415325523	1.13996709935163	1.41962098976299	1.6882670710576	1.84028060219637	1.43387220513386	1.48845624329429
ENSMUSG00000013736	Trnt1	protein_coding	1.48616416754529	1.55212425618848	1.67007485378914	1.42785007656003	1.77033618498088	1.50803784964916	1.17592185864328	1.24826069077361
ENSMUSG00000013787	Ehmt2	protein_coding	2.20220244663766	2.32375580498766	2.49581669366392	2.44259916339141	2.59873714138811	2.42890203396612	2.25170389415991	2.11519771451118
ENSMUSG00000013822	Elof1	protein_coding	1.32085214193235	1.40285006781499	1.56741102391863	1.35755085779805	1.64866528354104	1.5731399048725	1.20101393563949	1.30820618578972
ENSMUSG00000013833	Med16	protein_coding	0.969717925987903	0.867801469484055	0.981102149378447	0.929348900182338	1.1072853605593	0.978552331479331	0.892200880110563	0.87095042772698
ENSMUSG00000013846	St3gal1	protein_coding	1.01304688185055	0.871880217191128	1.08719975089627	0.684685709960846	0.92318042586072	0.666739329806437	0.491767225852246	0.446064092257511
ENSMUSG00000013858	Tmem259	protein_coding	1.56389005438018	1.53271036384452	1.93222522928892	1.85410153660247	2.00409086185015	1.84283736767557	1.70067789514677	1.44780014745503
ENSMUSG00000013878	Rnf170	protein_coding	0.341766072472185	0.425062878609829	0.502058863029755	0.304657921370554	0.407153380753234	0.427865548800867	0.274622491501984	0.27885176833372
ENSMUSG00000013973	Dedd	protein_coding	0.389303271082654	0.327973568673026	0.414645198575272	0.194931313144151	0.358144432120464	0.383838567543772	0.329809875720797	0.273819108410784
ENSMUSG00000013974	1810033B17Rik	protein_coding	0.153484706426785	0.0598146046603393	0.0523904436945416	-0.00356918467541783	0.0642898743875197	0.244801712509235	0.0729664560074301	0.232738443481777
ENSMUSG00000013997	Nit1	protein_coding	1.07918266862786	0.993554971336285	1.04843645344091	0.85346013372647	1.05340078105129	0.931463836285223	0.953446115449821	0.957636729740023
ENSMUSG00000014039	Prdm15	protein_coding	0.186312671399984	0.139381087043897	0.255626279778652	0.219947006716394	0.288058673826171	0.294335013126263	0.25818678115727	0.197758245936875
ENSMUSG00000014074	Rnf168	protein_coding	1.40301743616256	1.5214701721478	1.47320251396564	1.55774417020812	1.81151601034265	1.72343001607926	1.48942970137728	1.6201791131748
ENSMUSG00000014075	Tctex1d2	protein_coding	0.345257604632385	0.449135703629574	0.567862753538303	0.464946177368742	0.494477134073588	0.584884427203498	0.421569833203157	0.342883858519142
ENSMUSG00000014077	Chp1	protein_coding	0.272731120364362	0.356357559881449	0.343174461191232	0.346444260186729	0.374119095644431	0.413764826822286	0.298137849372321	0.307970957920856
ENSMUSG00000014177	Tvp23b	protein_coding	0.228740582493423	0.266005139341861	0.289917992722936	0.339034917800605	0.350351966337733	0.289980108300172	0.20423308029359	0.226752273081879
ENSMUSG00000014195	Dnajc7	protein_coding	0.9177448443336	1.0554885622544	1.06361383133481	0.951122220062235	1.12457162327889	1.18530045312631	0.967012052717064	0.989280673046899
ENSMUSG00000014226	Cacybp	protein_coding	2.21107213358486	2.52448711807606	2.29908023172549	2.4556589248265	2.71421642826879	2.3865953760398	2.09853720484419	2.32959054308105
ENSMUSG00000014232	Cluap1	protein_coding	0.522416716407709	0.588988185910329	0.681450159270465	0.598135779662762	0.653052332437984	0.580669706774417	0.517332527772145	0.43881689038535
ENSMUSG00000014243	Zswim7	protein_coding	0.0739730249523853	0.112474910366448	0.113635539891935	0.0959671856169678	0.155946239301598	0.101375394670456	0.00802228977587587	0.0461440093281981
ENSMUSG00000014294	Ndufa2	protein_coding	2.56351344605755	2.6472009517956	2.47574816721845	2.49185049795511	2.82088394728788	2.65287214574374	2.30564862759338	2.68416472119419
ENSMUSG00000014301	Pam16	protein_coding	0.39337928699274	0.289627743839457	0.380934151114975	0.28231390574849	0.478560474942647	0.476630900347532	0.46649010844844	0.422154223627038
ENSMUSG00000014303	Glis2	protein_coding	0.167584733536494	0.0350983883829614	0.18486103143946	0.121964858113901	0.173735884133929	0.180273310052482	0.159188556194942	0.0940827635693058
ENSMUSG00000014313	Cox6c	protein_coding	2.41586523280604	2.59929321831007	2.43946512988243	2.5034277924758	2.81639494827169	2.48707785204831	2.20655347718761	2.44848051581468
ENSMUSG00000014349	Ube2z	protein_coding	0.687364739013716	0.775546988409774	0.754257201173894	0.757483090346327	0.870018952286467	0.84398230050831	0.615569330603664	0.707296377346208
ENSMUSG00000014353	Tmem87b	protein_coding	0.342659617019393	0.329310142480102	0.409812026958945	0.301726825231142	0.397635178018933	0.41310891130265	0.335082309760539	0.322747332669698
ENSMUSG00000014355	Anapc1	protein_coding	0.846421947949637	0.948146785375008	1.03293605427822	0.951446832216257	1.0990469288319	1.02912631425634	0.873949192538301	0.813635335028724
ENSMUSG00000014402	Tsg101	protein_coding	0.468153342463064	0.43193919377085	0.584362630740358	0.537120833768178	0.648854201972943	0.668724091888396	0.580361036016073	0.481787556223845
ENSMUSG00000014418	Hps5	protein_coding	0.507668555224352	0.405868636830144	0.595180616217541	0.534206190075121	0.718975271520109	0.747283712064956	0.670101641436895	0.594189057371866
ENSMUSG00000014426	Map3k4	protein_coding	0.421799957117357	0.454380054645511	0.504298046520766	0.396515866545684	0.588368017856664	0.4816131435319	0.29072847152865	0.343356148550203
ENSMUSG00000014444	Piezo1	protein_coding	0.466676430495092	0.434335152502725	0.499799295920769	0.425587126672871	0.611609131680972	0.57869097646969	0.467035576014721	0.43610838435231
ENSMUSG00000014453	Blk	protein_coding	-0.0161734158909578	-0.0248059714068614	0.0580160661565461	-0.0228034332869195	-0.0232314533596998	0.492226023909018	0.434759834519291	0.370117729813616
ENSMUSG00000014470	Rnf166	protein_coding	1.07161747095063	1.0290918996555	1.31158337464374	1.12596647908891	1.31487095851916	1.33920488817851	1.1397070568118	0.994412134112369
ENSMUSG00000014496	Ankrd28	protein_coding	0.421366198253904	0.382563599200055	0.517501418903733	0.470586970796995	0.576260607105008	0.678975654117762	0.601703989197643	0.520532401474436
ENSMUSG00000014498	Ankrd52	protein_coding	0.666853318180318	0.687365253996593	0.755831705371831	0.651730697086452	0.780233852313835	0.840768903696723	0.725386548810634	0.623953088012932
ENSMUSG00000014504	Srp19	protein_coding	1.33009701366658	1.56710481167134	1.50199279665621	1.32582486985224	1.49664535409268	1.71556043469589	1.43349209891187	1.5271838073249
ENSMUSG00000014542	Clec4f	protein_coding	-0.0122705615315348	0.00471558549919186	0.0208860422216453	-0.0149059875126389	0.00425388331471708	0.201254385928722	0.105981570751246	0.135978845038471
ENSMUSG00000014547	Wdfy2	protein_coding	0.106856490780827	0.0784726266141188	0.123582254883612	0.119155728215593	0.14831189654383	0.105010164730016	0.0896300459526854	0.0666523424379991
ENSMUSG00000014550	Zfyve20	protein_coding	0.642791307612208	0.756367724616292	0.838555525448099	0.749316370864405	0.79607290481489	0.660786189734494	0.512630204235497	0.460344978790459
ENSMUSG00000014551	Mrps25	protein_coding	1.3661113214854	1.66360490365637	1.57042319655584	1.53059573614044	1.74824099349409	1.35589333897961	1.09812730361979	1.27043993563554
ENSMUSG00000014554	Dguok	protein_coding	0.328596395338765	0.352050584747691	0.415971244287349	0.355094748626708	0.408253234917622	0.333265815746303	0.21374541950474	0.231909870528477
ENSMUSG00000014599	Csf1	protein_coding	0.107712500712357	0.176180838333709	0.195488311266565	0.12004841014572	0.132395949030014	0.126811056760842	0.0217106996085481	0.0423802582311275
ENSMUSG00000014601	Strip1	protein_coding	0.638062920327964	0.793332290126941	0.772881632436369	0.742337164207175	0.859973245521155	0.810028174305664	0.609624738241482	0.703229745365575
ENSMUSG00000014606	Slc25a11	protein_coding	1.95481653241139	2.13440342958249	2.32008973245336	2.02776634083205	2.23233374709062	2.01880704331677	1.77000862573433	1.80705461862709
ENSMUSG00000014633	Cmc2	protein_coding	0.132045147193018	0.180109824016985	0.186093615888339	0.146309087557222	0.137347556398932	0.224138645088545	0.187784088585431	0.171581562116175
ENSMUSG00000014668	Chfr	protein_coding	0.388111723881559	0.479499728001145	0.519686807427235	0.562945354442168	0.695659514677947	0.694728773703629	0.552056076442949	0.574994220598963
ENSMUSG00000014748	Tex261	protein_coding	1.11027852793289	1.22731197682515	1.23445292078312	1.20190096261138	1.47778014034194	1.59884667715197	1.28720499587437	1.27671639800445
ENSMUSG00000014763	Fam120b	protein_coding	0.416557825619047	0.50533491595204	0.527848740490918	0.444556842614071	0.474825769050686	0.531622530494472	0.40144560318716	0.384373981675458
ENSMUSG00000014767	Tbp	protein_coding	0.636269973359697	0.68653907652038	0.703994582307642	0.56865082904537	0.783624181355238	0.829306303474776	0.661838194121135	0.72185900552973
ENSMUSG00000014769	Psmb1	protein_coding	1.23257074536023	1.4349071277057	1.43476542288157	1.51504803070722	1.55100666921721	1.56835082277792	1.31935251846567	1.3927978336094
ENSMUSG00000014771	Pdcd2	protein_coding	1.0426214725201	1.06618730608353	1.25474086875319	0.987456063093627	1.14242461831598	1.0154533580217	0.767931295154213	0.727844993154696
ENSMUSG00000014776	Nol3	protein_coding	0.395014606637494	0.101963138156328	0.229301893652107	0.118082544232329	0.167701345723448	0.103551855281865	0.19839542789237	0.163413011866198
ENSMUSG00000014778	Fhod1	protein_coding	0.401946006544009	0.331273889867296	0.413597002441553	0.447559756213446	0.530360248283661	0.432428350377874	0.412005971296443	0.363258813648439
ENSMUSG00000014786	Slc9a5	protein_coding	0.0942302535037063	0.0818478062618872	0.184664128339286	0.1489087693233	0.106925516310248	0.168549891533158	0.172389827164352	0.0930623665594042
ENSMUSG00000014791	Elmo3	protein_coding	0.401795819350966	0.0983487199475258	0.556404413725359	0.283222290289525	0.229807914967289	0.268210736387663	0.374278263078331	0.102196223504468
ENSMUSG00000014837	4931428F04Rik	protein_coding	0.530470544697671	0.436034255478177	0.409900681803394	0.370153909026928	0.571387708570497	0.572247738026163	0.391465052229042	0.579102679334206
ENSMUSG00000014846	Tppp3	protein_coding	0.175005306599154	0.070810737275247	0.214026149252695	0.00770237768575767	0.0680802066229394	0.104367629938319	0.0781508616054261	0.0299466619107452
ENSMUSG00000014850	Msh3	protein_coding	0.151377594312434	0.196412127808886	0.18780112666885	0.178734509187721	0.216072950114455	0.234050180052734	0.167254072767043	0.176160053425585
ENSMUSG00000014856	Tmem208	protein_coding	0.885959207367434	0.910718029935954	0.839253674666605	1.04133125492246	1.02310060697919	0.737266825243966	0.81392548056072	0.770560964078758
ENSMUSG00000014859	E2f4	protein_coding	1.58804951050396	1.74950521913191	1.80354274422585	1.58485268566722	1.99678033498032	1.9735769021557	1.46799289046446	1.56837637960555
ENSMUSG00000014867	Surf4	protein_coding	1.13077305316501	1.167550934103	1.37293183171732	1.22111285528522	1.44308188257724	1.62278885297706	1.38075396177292	1.28418543521144
ENSMUSG00000014873	Surf2	protein_coding	2.0351152514534	2.18133077561913	2.22622145835397	2.02583930867523	2.17747193443278	2.01056780986065	1.96740313387608	1.88021240946721
ENSMUSG00000014905	Dnajb9	protein_coding	1.44661953875988	1.73157746123296	1.81157155140881	1.85893017593901	1.81811621323658	1.98755723844599	1.53224216616109	1.44851659247761
ENSMUSG00000014907	Naf1	protein_coding	0.221850947429344	0.298296785441866	0.254675374471478	0.238437199018205	0.305244773535422	0.266178240243176	0.172946388752006	0.20180278372917
ENSMUSG00000014956	Ppp1cb	protein_coding	0.896874313733383	0.997667531624188	1.00678339503496	1.02280305212639	1.20535727082546	1.34878496517694	1.09272033505988	1.17879795870026
ENSMUSG00000014959	Gorasp2	protein_coding	0.310630434011192	0.352341574040832	0.351828966241656	0.36732007418839	0.465371444866174	0.504948578276587	0.373685557026471	0.423408900610502
ENSMUSG00000014980	Tsen15	protein_coding	0.5018517550584	0.628152294671389	0.647972020161689	0.599056074553643	0.631853458375917	0.514947069150409	0.352835368871303	0.370708578630639
ENSMUSG00000015002	Efr3a	protein_coding	0.459355827535235	0.543500124990765	0.599030854757554	0.533730675140658	0.668998022219758	0.659375442108584	0.447537592843537	0.484478745883999
ENSMUSG00000015013	Trappc2l	protein_coding	0.853283390641418	0.432404201840472	0.505611329940822	0.463479779956945	0.639875811535066	0.584381257566165	0.619340854111329	0.75285593641728
ENSMUSG00000015016	Acsf3	protein_coding	0.11161731710672	0.116139987077594	0.124372929577734	0.137749839283047	0.170500570747836	0.125984898023017	0.0859920540557509	0.0998921780342479
ENSMUSG00000015023	Ddx19a	protein_coding	0.704258861018992	0.729378643355482	0.712947397094565	0.772038532686992	0.950670816048792	0.875989627181496	0.788465551397574	0.809596244242713
ENSMUSG00000015027	Galns	protein_coding	0.153870091357016	0.0958079363259787	0.233633316168106	0.217593835610506	0.277600414441599	0.333490200757697	0.304535499097609	0.234342496110592
ENSMUSG00000015053	Gata2	protein_coding	0.913353524764538	1.1826402123126	0.969062116925599	0.62599824012818	0.730338294555811	0.184893198673908	-0.117407343947488	0.133620553340273
ENSMUSG00000015083	C8g	protein_coding	0.332982418242589	0.089413704073078	0.205518026335746	0.0520134657407071	0.269479769387274	0.171520593681463	0.0989829769000099	0.198619328309777
ENSMUSG00000015087	Rabl6	protein_coding	1.42703864047868	1.61415433063185	1.65024028733929	1.40998785682194	1.6596184469267	1.53202911125863	1.26921997946054	1.23436934721138
ENSMUSG00000015090	Ptgds	protein_coding	0.021248914048132	0.117015053760392	0.0706421417035879	0.0366350801052228	0.00668484498802431	0.0738414364106856	-0.0214479845079506	0.0320250446749123
ENSMUSG00000015092	Edf1	protein_coding	2.13954855045545	2.28462906151203	2.33052522450861	2.28108111598889	2.57157053932388	2.28515019198387	2.04173345371079	2.10534010266719
ENSMUSG00000015094	Npdc1	protein_coding	0.130582314057651	0.116561247668202	0.176561513140877	0.0785655892061293	0.0714062250279534	0.0111950192991629	0.0138204913205033	-0.0115252370005217
ENSMUSG00000015095	Fbxw5	protein_coding	1.75847432175126	2.02856283086221	2.13948231353099	2.01127160436699	2.12293151757862	2.11840736227451	1.88961068086316	1.78106069663168
ENSMUSG00000015120	Ube2i	protein_coding	2.45296897348417	2.56361496495783	2.69902463804713	2.56994161666864	2.83259783394301	2.9091955559148	2.5391702033904	2.49615798639045
ENSMUSG00000015126	Tsr3	protein_coding	1.88585543536956	2.07210717199494	2.21381015467705	2.2046421815937	2.31934870824175	2.12351084409851	1.81728108241936	1.73644209173941
ENSMUSG00000015127	Unkl	protein_coding	0.138918403005563	0.169667512882551	0.152175149947286	0.220041610804289	0.216920113001593	0.24960052090472	0.215740919423286	0.224472551586002
ENSMUSG00000015133	Lrrk1	protein_coding	0.173778729539307	0.160099118055632	0.198832758561399	0.180520192454421	0.214659219047855	0.184604892781252	0.187659743483012	0.150005781028597
ENSMUSG00000015134	Aldh1a3	protein_coding	0.0876675579188026	0.129764891506517	0.0967825003626476	0.0778608074656287	0.0759188703252634	0.0637500991369915	0.052632118842567	0.0723220603448502
ENSMUSG00000015143	Actn1	protein_coding	0.226943878609058	0.22581155526282	0.2207784835242	0.1552789313975	0.207701414451498	0.0621653833967865	0.00678816598399946	0.0559756155058433
ENSMUSG00000015149	Sirt2	protein_coding	0.252035509133378	0.153835944582244	0.302074766239869	0.362894710963286	0.372824447722898	0.20426479768615	0.242278579218112	0.158999852355553
ENSMUSG00000015165	Hnrnpl	protein_coding	2.36322534407007	2.46655045995163	2.53636172326744	2.50404507257732	2.81410301477101	2.89591001143874	2.52882392414818	2.5335872344533
ENSMUSG00000015176	Nolc1	protein_coding	2.66399219804121	2.98518856130594	2.87888103959854	2.82155954876301	3.176697544455	2.82780631242434	2.43273812669126	2.49494488932117
ENSMUSG00000015189	Casd1	protein_coding	0.519910117933184	0.499984464191888	0.621398461044348	0.530649577262598	0.658478695836421	0.546200856466934	0.474856039149578	0.393744955662506
ENSMUSG00000015214	Mtmr1	protein_coding	0.262893883475511	0.278597230847724	0.363079429787574	0.273836210541602	0.32822608677323	0.460433022004173	0.354840272196397	0.317677710764068
ENSMUSG00000015217	Hmgb3	protein_coding	3.07207219207934	3.16316523911634	3.27096856049535	2.83443874111712	3.32373014753448	2.90405161085047	2.52859599093234	2.57659956177857
ENSMUSG00000015224	Cyp2j9	protein_coding	0.680862372513422	0.814262825670167	0.898772432862313	0.669705914105762	0.751038230717583	0.40801323869819	0.223841873978722	0.241179710075937
ENSMUSG00000015243	Abca1	protein_coding	0.138526254666341	0.108250692957239	0.184551956871932	0.197402004790255	0.19692452872346	0.302264931645935	0.321664155101942	0.242188463380197
ENSMUSG00000015247	Nipsnap3b	protein_coding	0.536135325626306	0.447444662601367	0.609097394923488	0.500707073714042	0.733598301095757	0.730159738291197	0.617978699386715	0.589310703338008
ENSMUSG00000015289	Lage3	protein_coding	1.47926926456031	1.4659111650714	1.39196662099074	1.21324187667416	1.32463665450885	1.17367150380093	1.06887669822046	1.15924232412727
ENSMUSG00000015290	Ubl4	protein_coding	0.881158304368054	0.732160558176059	1.05818494050399	0.906493721692467	0.89212025732603	0.662414195349187	0.775372345533307	0.513504498434103
ENSMUSG00000015291	Gdi1	protein_coding	1.63073754487333	1.57874741023668	1.86293747050539	1.65317739087726	1.84812039860947	1.97890556901233	1.87838235399363	1.64797619429391
ENSMUSG00000015312	Gadd45b	protein_coding	0.575431810667452	0.445407966820687	0.700555413469825	0.944045747700853	1.08154732388631	1.24813938930486	1.08208971170544	0.941760710453325
ENSMUSG00000015314	Slamf6	protein_coding	0.0111101804336035	0.00406213988195396	0.00277197803938321	0.00468965447823423	0.0137668596434639	0.31282632519284	0.296677452102649	0.315786463443165
ENSMUSG00000015335	Zdhhc12	protein_coding	0.531347620531058	0.644639142279013	0.91133777350783	0.607964132894979	0.773739659948612	1.05684568025112	0.684072735556747	0.626435220591692
ENSMUSG00000015337	Endog	protein_coding	0.297841891105473	0.200120628040532	0.147863690871003	0.484816695827978	0.823890809292333	0.262253528380777	0.141565802332321	0.371692985484797
ENSMUSG00000015340	Cybb	protein_coding	0.0366323147243927	0.00548462923584311	0.147568936483597	-0.00415653224851284	0.0620000358097189	0.580626246761734	0.338072206922031	0.317339294317503
ENSMUSG00000015341	Golga7	protein_coding	0.914728242518884	1.00687052531041	1.0461239715762	1.01224519073327	1.14730296282835	0.962505214406636	0.856205843801504	0.807931416410238
ENSMUSG00000015355	Cd48	protein_coding	0.606202092409124	0.599330199091681	0.551669410055168	0.71707344054388	1.03199635394936	0.941539302884745	0.684588115814566	0.902093329686018
ENSMUSG00000015357	Clpx	protein_coding	0.547582761296675	0.519768047680147	0.632889770782757	0.554629741147016	0.67582001168726	0.650248485023701	0.595305992847678	0.525579506979285
ENSMUSG00000015363	Trabd	protein_coding	0.69038007254714	0.861046761990922	1.00739578062859	1.15811430322625	1.18265008589983	1.12539657085279	0.904622613678047	0.836812197668574
ENSMUSG00000015377	Dennd6b	protein_coding	0.230134115882494	0.270095054639663	0.284033718627442	0.225906868427933	0.304354283357172	0.287641397596897	0.173147884803828	0.190553618196894
ENSMUSG00000015452	Ager	protein_coding	0.372567669622392	0.523439653293733	0.432192784140019	0.219286147876381	0.333913654819728	0.460237576869821	0.233411922017914	0.394951204754587
ENSMUSG00000015461	Atf6b	protein_coding	0.697178434199246	0.656921237262962	0.918574132702009	1.02002036199584	1.12741340506976	1.28562763964687	1.15899973718684	0.971586354809085
ENSMUSG00000015467	Egfl8	protein_coding	0.19272910687002	0.278406919326298	0.355904150103957	0.18739591662695	0.158972479073402	0.258581356039866	0.145540973005365	0.0939015364097982
ENSMUSG00000015474	Ppt2	protein_coding	0.156005849298155	0.0703277719452581	0.186091598893454	0.128831279539538	0.182771148375173	0.133892649521666	0.0966108217583851	0.0572979611873796
ENSMUSG00000015476	Prrt1	protein_coding	0.0690819302143626	0.0238179271415017	0.0551536376332855	0.127931278195873	0.104226253136135	0.036501325280118	0.0508517552479272	0.0397605980078831
ENSMUSG00000015478	Rnf5	protein_coding	0.246600939565265	0.483797488038598	0.514830296352713	0.497526594777909	0.45814862178472	0.736760817563154	0.464334549600277	0.472672546529072
ENSMUSG00000015488	Cacfd1	protein_coding	0.158974066969735	0.154844989150494	0.244532071835903	0.27066511884483	0.281943125536768	0.284231199932929	0.271377972359451	0.232073373799478
ENSMUSG00000015501	Hivep2	protein_coding	0.0563141891827251	0.0506095984486864	0.0594226137168656	0.0517532141769315	0.0582423628369606	0.11473158800114	0.12537765495931	0.104618506723472
ENSMUSG00000015522	Arnt	protein_coding	0.286854531382041	0.247275341540456	0.321610126141277	0.231557772774036	0.304812788460988	0.339800701206053	0.277571955443922	0.239206530687905
ENSMUSG00000015536	Mocs2	protein_coding	0.368612795487693	0.44407641803447	0.415965899726863	0.367939594368503	0.356682812017021	0.393333020547997	0.350319981318604	0.340070151718128
ENSMUSG00000015542	Nat9	protein_coding	0.818603177208596	1.0126271782288	1.12850162952908	1.00306790116981	0.842734071266029	0.685083782117182	0.639362031154229	0.469721663904867
ENSMUSG00000015568	Lpl	protein_coding	0.301842567002034	0.141023196410155	0.201008933742882	0.0793637866725589	0.119003902810549	0.133031511843084	0.181062716384595	0.149494178522636
ENSMUSG00000015575	Atp6v0e	protein_coding	0.459432179148097	0.533156131010371	0.585163462701365	0.532067497653471	0.604435287813106	0.602188203118139	0.472619964678306	0.466100792544475
ENSMUSG00000015597	Zfp318	protein_coding	0.417316070033613	0.425147107274355	0.460525656203622	0.37914083091858	0.529315652979394	0.387636806070441	0.265647247466055	0.289281337492415
ENSMUSG00000015605	Srf	protein_coding	1.14414217320481	1.1007686213903	1.36238229332623	1.14342595676257	1.47892065844481	1.46694965208847	1.17392102820833	1.13264843038459
ENSMUSG00000015619	Gata3	protein_coding	0.105047691037794	0.0691856430792269	0.134825504433444	0.0376122402737354	0.0628473076636458	0.275749870777551	0.250036879511529	0.20749214701451
ENSMUSG00000015656	Hspa8	protein_coding	7.57215316265392	7.78231528804261	7.80235308905239	7.91764952752348	8.26397728530083	8.04920582359103	7.49130672470619	7.80596512281582
ENSMUSG00000015668	Pdzd11	protein_coding	1.28727764267478	1.00974253816704	1.09494407262072	0.903411197889486	1.24813017699613	1.36401133268805	1.29615272159852	1.35322229305081
ENSMUSG00000015671	Psma2	protein_coding	1.22152066172813	1.2932579119317	1.32914173320962	1.53765968710565	1.68441674339404	1.50000045106591	1.31244792535359	1.35381213227687
ENSMUSG00000015672	Mrpl32	protein_coding	1.67511599633164	1.57218560535645	1.61897247865804	1.30378172305255	1.52081457009351	1.64067247488022	1.43784441409312	1.51226099230431
ENSMUSG00000015697	Setdb1	protein_coding	0.867568402028971	0.835321177245417	1.00684634501224	0.953758997361962	1.10180546837368	1.05936552961803	0.981561753125315	0.871249055530066
ENSMUSG00000015702	Anxa9	protein_coding	0.545384836744383	0.73694664683051	0.648365602279558	0.488491416566033	0.47866745152491	0.231464886353091	0.0356701496428997	0.126510774406798
ENSMUSG00000015711	Prune	protein_coding	0.189845293212382	0.164061384592409	0.225857330795077	0.231719309685915	0.258574538670994	0.170811333037607	0.154997614282509	0.130882580929871
ENSMUSG00000015714	Cers2	protein_coding	1.68767813808455	1.67853727951791	1.89663845537447	1.57300807429447	1.90820070397218	1.70069184073438	1.43978164474912	1.39678366018716
ENSMUSG00000015733	Capza2	protein_coding	1.68270444412694	1.87162095617429	1.87187942928928	1.81685320283269	2.01885606104477	2.15569696740052	1.81420416695332	1.84740669709947
ENSMUSG00000015745	Plekho1	protein_coding	1.26780909359221	1.41618626214503	1.57403419052376	1.58134708207414	1.71231596091662	2.13814175139096	1.88564009255176	1.81238992674142
ENSMUSG00000015747	Vps45	protein_coding	0.0940452367027688	0.127779403183233	0.126148178398308	0.127940171520546	0.136320130639088	0.136169320500854	0.107641366071462	0.114487149097722
ENSMUSG00000015748	Prpf3	protein_coding	0.641708258179991	0.635693203204349	0.677443342862829	0.627924988826292	0.859279078950146	0.820673860578437	0.646780728495723	0.755354436675678
ENSMUSG00000015749	Anp32e	protein_coding	1.4861569418134	1.6771967459665	1.57988861339079	1.7105638555568	1.92826357617785	1.93715181303517	1.80284380160299	1.89388175354767
ENSMUSG00000015750	Aph1a	protein_coding	0.846349258678137	1.03903762820012	1.20628063537843	1.12220451584114	1.10944190509935	1.2102891353662	0.87463089309598	0.763424401210109
ENSMUSG00000015755	Tab2	protein_coding	0.674494102454897	0.73733773014098	0.790269522604698	0.611588693324059	0.759438020128739	0.789660042978312	0.651952211544278	0.614605083416246
ENSMUSG00000015757	Ppil4	protein_coding	1.2474311793501	1.39939071173864	1.47369396647156	1.26841083093335	1.52463452752063	1.45342565309676	1.17995526429362	1.17526435024389
ENSMUSG00000015759	Cnih1	protein_coding	0.51896724918341	0.386728265199642	0.508109259437036	0.510710150481953	0.613428985738772	0.613091870169827	0.60033988660547	0.542974340213057
ENSMUSG00000015776	Med22	protein_coding	1.87441503315036	1.704077024472	2.07058489435174	1.85451353108664	2.14399089005518	2.08761095283008	1.88751009880731	1.74852361794295
ENSMUSG00000015790	Surf1	protein_coding	1.57432438576352	1.5086409645107	1.86976001496973	1.55702296141666	1.78600720314454	1.30993723675205	1.32004186823023	1.1364301669628
ENSMUSG00000015804	Med28	protein_coding	0.869232970504588	0.924515610818792	0.917686123484488	0.835769144608077	1.02538583593863	1.11346958916874	0.891250464315882	1.02998779193841
ENSMUSG00000015806	Qdpr	protein_coding	0.846569373538734	0.971346986755785	0.973269512790257	0.922361606622592	1.04385394969569	0.730627242185462	0.545005735913024	0.617050324685527
ENSMUSG00000015812	Gnrh1	protein_coding	0.00992402137650944	0.0633242790911714	0.159214563036154	0.211048253362153	0.236465854444541	0.276887476546993	0.0665990478721073	0.113294373063824
ENSMUSG00000015837	Sqstm1	protein_coding	2.04326460807663	2.20976994174697	2.30796000917123	2.05750212154424	2.21489844134684	2.25684813802201	1.86746248680952	1.89766319184461
ENSMUSG00000015839	Nfe2l2	protein_coding	0.579212381053468	0.537957911612999	0.598280173327291	0.426698042242499	0.68931470615939	0.462659420241566	0.281689713563472	0.366643099790589
ENSMUSG00000015869	Prpsap1	protein_coding	0.629223431529614	0.628736803170643	0.695059424085577	0.759865568143337	0.845685240119262	0.779276372669369	0.665274143097497	0.655741914062038
ENSMUSG00000015880	Ncapg	protein_coding	0.796401110061043	0.823638439929122	0.932299920831335	0.804652680803881	0.984449771913306	1.14577231134724	1.05396425921334	1.01999908912868
ENSMUSG00000015889	Lta4h	protein_coding	1.25993932969492	1.32519183778683	1.42241352199345	1.47651931682718	1.74692169294108	2.0729613781705	1.82626973027355	1.86939976734252
ENSMUSG00000015932	Dstn	protein_coding	0.587237019760428	0.540276187424712	0.486688576187663	0.392483330955759	0.53821908326417	0.536919487876641	0.436008644886544	0.590200913772988
ENSMUSG00000015937	H2afy	protein_coding	3.09734981655994	3.25810728530927	3.37818347243899	3.66846553459662	3.89333613458305	3.90795308977352	3.58843439270425	3.51068492409695
ENSMUSG00000015942	Gtf2ird2	protein_coding	0.204940842401068	0.242946492497872	0.298443403028052	0.278450648194889	0.260539594000075	0.263869044481239	0.202139888650715	0.16626830182573
ENSMUSG00000015943	Bola1	protein_coding	0.402454453252619	0.399782636021794	0.533625159173484	0.476943070289815	0.586099493781305	0.395117406114449	0.325501777932368	0.308491745733599
ENSMUSG00000015944	Gatsl2	protein_coding	0.0796436276305955	0.0684237136240947	0.117303229950541	0.113400592930079	0.146935938849045	0.166052103942641	0.153165737397861	0.120794616425153
ENSMUSG00000015950	Ncf1	protein_coding	2.06553075809	2.0324588990423	2.21226681940064	2.94655185149525	3.15295652968955	3.09565549235118	2.85592156485246	2.74346305787503
ENSMUSG00000015961	Adss	protein_coding	1.39924771063826	1.39585202989171	1.62116625306551	1.4222525061174	1.61741732196134	1.58291448191615	1.39537117431885	1.23916211708917
ENSMUSG00000015966	Il17rb	protein_coding	0.0506529433574086	-0.00560197917751247	0.22563797617064	0.215379062020758	0.148034180814205	0.689948603228727	0.734418562589378	0.507458863812237
ENSMUSG00000015970	Chdh	protein_coding	0.567971229801978	0.421508588501934	0.766425957461802	0.883394898250036	1.15338055369551	1.91898027785119	1.77645060279743	1.54093867465503
ENSMUSG00000015971	Actr8	protein_coding	0.696769072084506	0.723753272281701	0.920030690372709	0.821844268020407	0.990480529189131	0.864783267975308	0.671914885132429	0.687754321379983
ENSMUSG00000015994	Fnta	protein_coding	0.847551995649205	0.837043319448777	1.00841981774081	0.870405548721021	1.06143278587907	0.792401979650543	0.659393420894939	0.653110755153023
ENSMUSG00000016018	Skiv2l2	protein_coding	0.731576477070356	0.759596169862865	0.809772446461468	0.696036246323568	0.903106214763364	0.862762332305141	0.693069399037587	0.704450474238264
ENSMUSG00000016024	Lbp	protein_coding	0.335395834570703	0.356969268495172	0.319294979959729	0.32930369077415	0.455867385697042	0.1316654244751	0.0320613516137733	0.137562531737784
ENSMUSG00000016087	Fli1	protein_coding	0.41847675075881	0.424639305832992	0.517814547340606	0.367275637769971	0.492052634439933	0.421639004548056	0.290618254202998	0.295888470931113
ENSMUSG00000016181	Diexf	protein_coding	0.517680315924503	0.535210582928227	0.600964231005504	0.571351809232287	0.714392504704595	0.601316106378916	0.484610859457359	0.491906496930131
ENSMUSG00000016206	H2-M3	protein_coding	1.47394101107241	1.6733128529197	1.71647670946918	1.75894626159417	1.70015767406931	2.10646487849237	1.99118294175059	1.98353036486084
ENSMUSG00000016239	Lonrf3	protein_coding	0.548813178514935	0.579777485753127	0.519776876708199	0.41390625283716	0.459015506202514	0.0670988051644057	0.0047890215895659	0.0849704323593896
ENSMUSG00000016252	Atp5e	protein_coding	1.81887859310658	1.99962562049071	1.95512265821065	1.94609883600231	1.98753135040475	1.94176724308708	1.67501030989164	1.70857809584892
ENSMUSG00000016253	Nelfcd	protein_coding	0.92971205342199	1.05378622954511	1.24277337489925	1.23858680090943	1.40954310987119	1.40062604034003	1.19238251012412	1.09567046972094
ENSMUSG00000016256	Ctsz	protein_coding	0.926262961602588	1.02010601192719	1.16014519790778	1.32432828135746	1.53319593064944	1.39729660668997	1.1644655478585	1.1389598889035
ENSMUSG00000016257	Slmo2	protein_coding	1.21045730965045	1.26222021960956	1.3744275228364	1.3127986915533	1.53866753686244	1.48751350127285	1.34962769630971	1.33165768038969
ENSMUSG00000016308	Ube2a	protein_coding	0.317965322446263	0.269096517151269	0.382829960073941	0.38338020855501	0.471353201989036	0.620862479602645	0.518639018248178	0.495367337723674
ENSMUSG00000016319	Slc25a5	protein_coding	4.45511406080118	4.65223223359363	4.59636865961134	4.6140972496433	4.92564796960087	4.73736236661825	4.28829059718848	4.49886808982064
ENSMUSG00000016344	Ppdpf	protein_coding	2.00475422413759	2.32995798800936	2.37696419323482	1.98285062777822	2.24684454353901	2.65676103122507	2.29093059578881	2.36457906368901
ENSMUSG00000016409	Nkap	protein_coding	0.619040212948024	0.606605249265475	0.681838986823348	0.694757059905622	0.926348563831293	0.824533227376779	0.639121774927192	0.671831240099122
ENSMUSG00000016427	Ndufa1	protein_coding	1.25383411364376	0.979330496477431	1.25424677608253	1.2649417614009	1.54489336600587	1.33827063834396	1.29445872009138	1.29323511434595
ENSMUSG00000016477	E2f3	protein_coding	0.257666898990634	0.300269560943879	0.31215388086909	0.263377606592801	0.336992030695235	0.322686973841694	0.263867036516332	0.259927673806751
ENSMUSG00000016481	Cr1l	protein_coding	0.577946827529235	0.707563377215623	0.752021565180606	0.615204891202221	0.720411360771811	0.597524726650519	0.399343335708423	0.425797681035336
ENSMUSG00000016487	Ppfibp1	protein_coding	0.145107426637333	0.159072217351505	0.140228341214691	0.152658873980615	0.206269601009076	0.101900056624224	0.0692430517044712	0.0966547175072734
ENSMUSG00000016494	Cd34	protein_coding	3.23443188390947	3.24809278518749	3.48687677297159	3.27948286121385	3.56555888659915	2.18993870030261	1.91272070646354	1.7933289391482
ENSMUSG00000016495	Plgrkt	protein_coding	1.20267225136786	1.29574640678367	1.47358850954886	1.26254241405748	1.22634326842132	0.918566692341986	0.892755334646579	0.765836849046554
ENSMUSG00000016496	Cd274	protein_coding	0.521475776992829	0.572165071936567	0.615411448732845	0.417025648564073	0.490844395218744	0.208471716215468	0.13569219461988	0.123569442508995
ENSMUSG00000016503	Gtf3a	protein_coding	2.11297411254597	2.21037738769571	2.22909125625747	2.28425338449442	2.53540386879375	2.3764720604452	2.16049080520612	2.18124807489205
ENSMUSG00000016510	Mtif3	protein_coding	0.822422749713273	0.949020283229347	1.01070304095713	0.851389301591639	0.983457344414171	0.964754864477146	0.734069206840227	0.786642543829182
ENSMUSG00000016520	Lnx2	protein_coding	0.146477665247778	0.167283804327664	0.173508448386159	0.101226208031421	0.159048898715821	0.183036864822339	0.111113260374645	0.126045185753331
ENSMUSG00000016526	Dyrk3	protein_coding	0.278663003523474	0.256324813318269	0.398144546819387	0.30770838264444	0.41137123809872	0.62857868459863	0.507021486692376	0.446675744974526
ENSMUSG00000016528	Mapkapk2	protein_coding	1.01404688884224	1.04088729431848	1.06535573744564	1.12302856720551	1.49089443056257	1.36441431736888	1.08012940455283	1.20656930876812
ENSMUSG00000016534	Lamp2	protein_coding	0.383864696738279	0.484237497887492	0.439327420752001	0.404534563273953	0.51794026334441	0.436096934722782	0.224982913778976	0.327017396063596
ENSMUSG00000016541	Atxn10	protein_coding	0.203488290445629	0.212461693738532	0.234271769951108	0.230558662603633	0.28192354736798	0.276194249949072	0.227077128874611	0.205779193229308
ENSMUSG00000016552	Foxred2	protein_coding	0.886979053215505	0.935944035967494	1.22371087238428	1.18088090020282	1.30519467188148	1.22538275930537	0.996272752923327	0.858670003421332
ENSMUSG00000016554	Eif3d	protein_coding	2.85541160161554	3.11915177374462	3.13624570662166	3.08306335901996	3.33148267151271	3.05855250766281	2.66584007948483	2.74576220326143
ENSMUSG00000016559	H3f3b	protein_coding	4.97467121898761	5.12906795356629	5.32654382578537	5.05581019291879	5.34760582248502	5.27299851655694	4.85788671973459	4.80031090765984
ENSMUSG00000016619	Nup50	protein_coding	1.37811234182626	1.55605849224493	1.6166504657401	1.6148758134688	1.82864921469181	1.84884574419571	1.53827340340829	1.55910512937137
ENSMUSG00000016637	Ift27	protein_coding	0.408248574411683	0.307779582252084	0.437740190419928	0.247352708826853	0.502107449522507	0.515024759340723	0.372471090441567	0.422406579532208
ENSMUSG00000016664	Pacsin2	protein_coding	0.345719392890641	0.351832857070976	0.427369946868395	0.378683089613042	0.449574222210001	0.373187628162283	0.308687404894233	0.278460570686156
ENSMUSG00000016756	Cmah	protein_coding	0.121335889534838	0.0338677350544558	0.264706443206746	0.241291022295426	0.252312607215151	1.03838711697312	1.01005054147042	0.780954749749784
ENSMUSG00000016757	Ttll12	protein_coding	0.339231892780304	0.316019380841265	0.458610622135339	0.467419141675529	0.68863022887992	0.710504179702413	0.522785483870487	0.546168203935345
ENSMUSG00000016831	Tox4	protein_coding	1.27235354348975	1.45701825568101	1.36167353931601	1.3811285304846	1.53277262651992	1.55653113480703	1.21172654740566	1.36189675377195
ENSMUSG00000016833	Mrps18c	protein_coding	1.192899499059	1.25586115936326	1.4076888959906	1.28714387218855	1.46693129843535	1.16008586624297	0.997346981429839	1.01761192868325
ENSMUSG00000016921	Srsf6	protein_coding	4.14715598370098	4.25626125741232	4.44872540457351	4.21936313509781	4.48038584576904	4.52452397426874	4.19233448609202	4.11648765198886
ENSMUSG00000016933	Plcg1	protein_coding	1.30930147427074	1.36915218029641	1.5133220256863	1.35417502839644	1.54679852555508	1.44174657104152	1.19880680856668	1.19396151517854
ENSMUSG00000016940	Kctd2	protein_coding	0.513368328499847	0.615293012375107	0.616110492187684	0.622607243925294	0.830457844995925	0.842560117566218	0.556966775211286	0.657881064339099
ENSMUSG00000016946	Kctd5	protein_coding	0.284359492309455	0.262966955537343	0.30102235887211	0.35304776492887	0.466515856619643	0.408683321953848	0.331873718606927	0.387556125822606
ENSMUSG00000016984	Etaa1	protein_coding	0.672368163686234	0.756098903676748	0.828339191018041	0.856405572615985	1.03975338266566	1.00695617429448	0.813681934469587	0.757032550986636
ENSMUSG00000017009	Sdc4	protein_coding	0.259123630389581	0.178604960498737	0.38041619661013	0.336263957959808	0.308534766393253	1.29705483042731	1.21787241539791	1.10039639322382
ENSMUSG00000017119	Nbr1	protein_coding	1.16123959115256	1.2790345896414	1.3103329835854	1.24602475626012	1.31812923110501	1.28234514973658	1.14939267625752	1.09436952128906
ENSMUSG00000017132	Cyth1	protein_coding	0.205192014244768	0.253944068119161	0.327970213797181	0.337058871133539	0.326917589361503	0.596140920133987	0.542560779265432	0.479907359036566
ENSMUSG00000017144	Rnd3	protein_coding	0.0358433221076265	0.0335266748319825	0.0932272626491356	0.0300777638930073	0.114252007972853	0.220421618340502	0.0921233690753626	0.0992516401274924
ENSMUSG00000017146	Brca1	protein_coding	0.673838562468415	0.722171100063429	0.732962789140479	0.534411169096038	0.790781082191818	1.00596296681677	0.804748292366869	0.845240717377163
ENSMUSG00000017176	Nt5c3b	protein_coding	0.669402301193217	0.727911908421865	0.806919313135445	0.744646591330617	0.837456402701342	0.816599373631466	0.686331421657032	0.640076336063308
ENSMUSG00000017188	Coa3	protein_coding	1.31216187782029	2.3094015648411	1.71780831030087	2.18364548758023	1.70786727564269	2.10368098973284	1.64544504554144	2.09730087665347
ENSMUSG00000017210	Med24	protein_coding	0.763236314288908	0.898339864566214	0.850932938347703	0.848493119395036	0.988042110300011	0.986172459020653	0.880429990897294	0.909218353554152
ENSMUSG00000017221	Psmd3	protein_coding	1.07698625356355	1.14022895137003	1.19067660040241	1.13452392254082	1.33925317887363	1.21352820462167	0.993280680515444	1.02934794808687
ENSMUSG00000017264	Exosc10	protein_coding	1.16603368541938	1.14091596111824	1.29027586064988	1.07751079496205	1.26887403139418	1.28818113951114	1.13663505254641	1.05932072809794
ENSMUSG00000017286	Glod4	protein_coding	0.50705798575194	0.601302842693261	0.565238732326073	0.593718796480221	0.652316385548131	0.461083335427298	0.363176115891755	0.410510109351203
ENSMUSG00000017288	Vps53	protein_coding	0.118797065445275	0.0871174424741407	0.131957395032702	0.106082562311702	0.155970737284377	0.115248087834475	0.0934345263733722	0.0821430006086639
ENSMUSG00000017291	Taok1	protein_coding	0.886660155455116	1.01971432395173	1.08208208972956	0.970996855064496	1.07813959633295	1.20528119842254	1.00629680285687	0.955614130853222
ENSMUSG00000017299	Dnttip1	protein_coding	0.462532087032605	0.546870335574222	0.521053226986249	0.563037140533176	0.576610617073972	0.498934820536264	0.460338623448181	0.425369501364798
ENSMUSG00000017307	Acot8	protein_coding	0.286773585994957	0.244862401709561	0.428694263787944	0.245458449965459	0.269480490262618	0.384038038559463	0.338363474610072	0.229591301522381
ENSMUSG00000017376	Nlk	protein_coding	0.0932117786694731	0.0971685221300792	0.11441492878357	0.105866864466499	0.135331087639324	0.123575122160921	0.0822406601127848	0.0908607695253107
ENSMUSG00000017386	Traf4	protein_coding	0.718693544051918	0.654847492222935	0.746406390677015	0.571518520986517	0.824069995993337	1.26650812984037	0.906177426177624	1.07622276003838
ENSMUSG00000017390	Aldoc	protein_coding	0.526553266661488	0.583862380132699	0.712876268328251	0.710904485340442	0.510531636460382	0.180390854882187	0.239765808029582	0.132658327082378
ENSMUSG00000017404	Rpl19	protein_coding	5.79541045491282	5.85592864819252	6.02205023804944	5.87962137209236	6.20916252494394	5.92534714479063	5.68414305658117	5.6262429388775
ENSMUSG00000017405	Nek8	protein_coding	0.339827717420539	0.310089201050117	0.533291699688168	0.355123079070806	0.30309313085204	0.423906235325478	0.414118254621497	0.237341322324964
ENSMUSG00000017418	Arl5b	protein_coding	0.282501521665335	0.337289181939733	0.301544351937381	0.335049374840119	0.376874893606783	0.436673000390049	0.334747507272264	0.359368953308724
ENSMUSG00000017421	Zfp207	protein_coding	1.9138144779237	2.01860127163052	2.22668429205519	2.01339325275405	2.35877999341735	2.3830457039096	1.93910832246327	1.94748180311571
ENSMUSG00000017428	Psmd11	protein_coding	0.305484621741929	0.295444278979092	0.356234398265444	0.345493715218707	0.443470171298261	0.410710696333032	0.36649639604806	0.332948789012125
ENSMUSG00000017478	Zc3h18	protein_coding	1.34162905216514	1.44416966727753	1.48802318465318	1.37251897243676	1.675197924984	1.54448396185079	1.29676699685957	1.31063022552654
ENSMUSG00000017485	Top2b	protein_coding	1.73132287965146	1.86624145562216	1.9784807617368	1.88299658069725	2.15418043720148	2.24915274593189	1.92441879617737	1.90444198636249
ENSMUSG00000017493	Igfbp4	protein_coding	2.72782239748277	2.9375904945966	2.92050296714145	3.03935491348541	3.31543834482778	2.94422520622511	2.52275429070375	2.62865057191132
ENSMUSG00000017499	Cdc6	protein_coding	0.853450293381907	0.825512982038753	0.983639695224729	0.910442905657568	1.24203526006282	1.57134693529423	1.29355977963413	1.28461402296023
ENSMUSG00000017548	Suz12	protein_coding	0.869912679070929	0.947392103856753	0.947977949280168	0.890533405931986	1.08393637753268	1.24510702412489	1.10159765062237	1.06273351423814
ENSMUSG00000017550	Atad5	protein_coding	0.857067970604184	0.929924071447307	0.976722307491859	0.764403039721086	1.02662164487329	1.12909482990103	0.948440030581296	0.911904555194084
ENSMUSG00000017561	Crlf3	protein_coding	1.02530557881433	1.05953325999309	1.18633202612297	1.12550932011212	1.18016245654593	1.16736698746018	1.12021065821188	1.01017280524378
ENSMUSG00000017615	Tnfaip1	protein_coding	0.185716322541639	0.352801795554066	0.315469446182072	0.292415652509365	0.306755108104888	0.47070967531259	0.270816207967309	0.332489769377811
ENSMUSG00000017631	Abr	protein_coding	0.259859593462289	0.246771586447908	0.322564099384482	0.317152374656702	0.364601088260628	0.417455596189193	0.352187047959293	0.313722523511794
ENSMUSG00000017664	Slc35c2	protein_coding	1.08570678746535	0.978202448719651	1.16605385512431	1.10300501687677	1.2483846843077	0.934161587812905	0.998812989120143	0.809473375030234
ENSMUSG00000017670	Elmo2	protein_coding	0.437456291589211	0.411341335737278	0.57666555025464	0.483837490439916	0.567672016539334	0.578041080316331	0.514480420233558	0.412904964264024
ENSMUSG00000017677	Wsb1	protein_coding	1.44160138012606	1.62616214332568	1.66056593960899	1.68220901304062	1.84647761399733	1.52322637438666	1.12220099348226	1.18772206602074
ENSMUSG00000017679	Ttpal	protein_coding	0.43543156360753	0.352555951878949	0.418943327179935	0.448571176497137	0.623876285949498	0.599258889289131	0.536887115522904	0.573214022521578
ENSMUSG00000017686	Rhot1	protein_coding	0.388409344726651	0.473723751320617	0.527749086998278	0.545811680860146	0.576068211816093	0.47040043466516	0.371782860309065	0.342659353462457
ENSMUSG00000017697	Ada	protein_coding	0.361576702783685	0.440198768490172	0.479065550127398	0.442586760201468	0.456838923971708	0.503179111156886	0.384880531844563	0.384301869959304
ENSMUSG00000017707	Serinc3	protein_coding	3.35484201768285	3.43228652938971	3.69709816863196	3.4723615493231	3.76590223807408	3.89394164844564	3.52477604607296	3.4308486255389
ENSMUSG00000017713	Tha1	protein_coding	0.792838730060088	0.790839873895858	0.963579887798767	0.799529497479598	0.934102156164262	0.609719248069522	0.546046043811889	0.40626576791422
ENSMUSG00000017715	Pgs1	protein_coding	0.192482263374542	0.246928353593773	0.260465561760145	0.279217006089492	0.30060781835044	0.339235869807881	0.25664185985388	0.24151481561822
ENSMUSG00000017716	Birc5	protein_coding	1.38037328759301	1.47733911506316	1.5192344869477	1.64283376525305	1.79927381225557	1.91009897114815	1.96907852392998	1.90474987054993
ENSMUSG00000017718	Afmid	protein_coding	0.00766414946971274	0.0380174177589819	0.0553325780930783	0.0621768601246459	0.0828764415726365	0.133582964795826	0.0419109648513312	0.0685268783000669
ENSMUSG00000017721	Pigt	protein_coding	1.17224051568973	0.964893417112119	1.32951711436374	1.08951691306532	1.4161009010872	1.30198162094114	1.18688895256309	1.01297855993133
ENSMUSG00000017747	Ghdc	protein_coding	0.554672355529232	0.615917190726673	0.761289091095776	0.510791199866597	0.640038055742432	0.810544025285314	0.47254282900561	0.524785605672858
ENSMUSG00000017756	Slc12a7	protein_coding	0.33491193900658	0.28145386083263	0.327266722678225	0.270715171461715	0.338262077019184	0.278510059119858	0.270536528643108	0.23713385101868
ENSMUSG00000017760	Ctsa	protein_coding	1.4208817029567	1.5609493117209	1.7225826377613	1.49996419444275	1.84390471264015	1.99460478702862	1.52892528131915	1.61182448843676
ENSMUSG00000017764	Zswim1	protein_coding	0.217647955993766	0.192963766538345	0.316544127001649	0.298676284201676	0.55058806092619	0.401863262876527	0.197740468459688	0.267504846371862
ENSMUSG00000017767	Spata25	protein_coding	0.173108344507993	0.00787425251323171	0.041948961749292	0.109911498232971	0.0711172828307077	0.0028989056084599	0.0994113223609651	0.123186217328624
ENSMUSG00000017774	Myo1c	protein_coding	1.04031858442558	0.908942605377523	1.16494748644571	0.988661002043687	1.25830488166249	1.52406292249668	1.3413552062868	1.24247349894624
ENSMUSG00000017776	Crk	protein_coding	0.558225080850004	0.59558245191918	0.704279716589383	0.7280885417367	0.830266071311076	0.758858479929698	0.61498904479796	0.599744831748652
ENSMUSG00000017778	Cox7c	protein_coding	2.86276736662857	3.05757934152532	2.93983618467042	2.89606927246768	3.10320551084636	3.09611064762667	2.73102035823622	2.93421558000344
ENSMUSG00000017781	Pitpna	protein_coding	0.693490781053759	0.859081605791243	0.854162004543653	0.849486444222356	0.954761799875204	1.17784752361464	0.926111429815962	0.930747919435553
ENSMUSG00000017801	Mlx	protein_coding	1.29835096183419	1.11013327324634	1.18380025005985	1.05087854438623	1.34940316714071	1.45136943970866	1.31737001196463	1.46503667134987
ENSMUSG00000017802	Fam134c	protein_coding	0.503015855064633	0.446151674931091	0.634064328786068	0.544853675022949	0.664110340352244	0.771169939227676	0.598691152548539	0.575317335705427
ENSMUSG00000017830	Dhx58	protein_coding	0.964589483338259	1.04245630503546	1.19153977573179	0.942414481736062	1.171842219245	1.15079237904995	0.939517467438778	0.918144576067923
ENSMUSG00000017831	Rab5a	protein_coding	0.404417647667808	0.578440221161266	0.472789009753232	0.520228045095951	0.553421428178101	0.599161900886866	0.38048620917473	0.501957257646171
ENSMUSG00000017837	Nkiras2	protein_coding	0.596160130505017	0.687710852527862	0.482263092361971	0.578341428473072	0.528297993494697	0.558615063376056	0.495379329610433	0.676887860782466
ENSMUSG00000017843	Ppp2r5c	protein_coding	0.441668312515967	0.495646750748254	0.52076141280047	0.474524229989802	0.605147268614167	0.546791630125065	0.403450240667167	0.424750514479779
ENSMUSG00000017858	Ift52	protein_coding	0.318615490418511	0.365451980993824	0.450332523635618	0.457383079276911	0.450267094435471	0.352786933719438	0.344591637605942	0.278531598802677
ENSMUSG00000017861	Mybl2	protein_coding	0.523164399701178	0.663422578885298	0.610951330481725	0.59632454877278	0.822712194865588	0.908010846651089	0.70094161622045	0.773771672913149
ENSMUSG00000017929	B4galt5	protein_coding	0.25257367466129	0.280217095841744	0.347766013010856	0.294713992064059	0.317067485859886	0.310757523204355	0.271055011852059	0.230497892009165
ENSMUSG00000017950	Hnf4a	protein_coding	0.393252503598427	0.397181579613766	0.404266797886528	0.328133835548531	0.372146496884141	0.0881498463619556	0.0588648410745357	0.0610859707086131
ENSMUSG00000017999	Ddx27	protein_coding	2.26303739477843	2.52990878840995	2.37275691187135	2.45588010644724	2.71133703420955	2.17347064096471	2.00795966566235	2.12966636838913
ENSMUSG00000018001	Cyth3	protein_coding	0.098596147457734	0.11601712861758	0.107424301641729	0.0861594731716542	0.123534712519145	0.0834999392203116	0.039119604654732	0.066073581000004
ENSMUSG00000018008	Cyth4	protein_coding	0.906286462172815	0.75912620982642	1.11661789963506	1.13491551714807	1.21462924025734	1.75438742705406	1.69527298955733	1.40654443406748
ENSMUSG00000018012	Rac3	protein_coding	0.0993279477220686	0.0405375309596774	0.190389598729473	0.0817503785507394	0.0644582813890724	0.1017624580223	0.220995230434663	0.0955248669313379
ENSMUSG00000018040	Rrp7a	protein_coding	1.83894970943234	2.04200872450049	2.03760911950959	1.92866881277692	2.20043113455045	1.97890164603376	1.62016102084922	1.68625965398085
ENSMUSG00000018042	Cyb5r3	protein_coding	0.848605659580876	0.897247335257862	1.00970306843406	0.999691178930649	1.09578715072143	0.910858401927662	0.757044149786095	0.707031836253097
ENSMUSG00000018068	Ints2	protein_coding	0.445355906692698	0.50720890088938	0.49721470435235	0.562684032002332	0.668416853687699	0.520058737404522	0.467527169597294	0.45828416220681
ENSMUSG00000018076	Med13l	protein_coding	0.322994517218287	0.29379691587607	0.413077239905887	0.358576742924861	0.430633781287374	0.671426304574033	0.623595549652244	0.519565270299668
ENSMUSG00000018102	Hist1h2bc	protein_coding	3.20413515475371	3.3839047037023	3.41546359571806	3.28854037814518	3.61851948355718	3.69881070336195	3.36840584302701	3.48924860517711
ENSMUSG00000018143	Mafk	protein_coding	1.42941584235384	1.44487239171534	1.55744366348036	1.52676018241491	1.69209987784765	1.76580237392762	1.48766555468859	1.47054907900399
ENSMUSG00000018160	Med1	protein_coding	0.791546400323169	0.710054480218835	0.92004732430174	0.788047210401399	0.995497614205445	1.08194248529579	1.02129681579143	0.886930305987125
ENSMUSG00000018166	Erbb3	protein_coding	0.0861131333776201	0.0994362720458123	0.113035366881522	0.100250516060301	0.063986422699041	0.136908077830842	0.138460020052434	0.11465453568205
ENSMUSG00000018167	Stard3	protein_coding	0.382338684946711	0.305679323739907	0.400340160885145	0.365987823232051	0.509519139877898	0.518709011349862	0.482252436451008	0.437485865051901
ENSMUSG00000018169	Mfng	protein_coding	0.803262521953083	0.645933829736254	0.940838310516227	0.866018524209847	0.933461106498821	0.747340124640998	0.718249473772105	0.595353258806575
ENSMUSG00000018171	Vmp1	protein_coding	0.333199319660301	0.386087449591353	0.396329971765625	0.326623652189246	0.44475228970488	0.32766014854964	0.217523176816115	0.248805451636084
ENSMUSG00000018189	Uchl5	protein_coding	0.65848929203154	0.623350532075297	0.680521279527144	0.738752542253007	1.02620521819791	0.74365711226822	0.448979858531695	0.58937124865115
ENSMUSG00000018196	Glrx2	protein_coding	0.411610612480268	0.379139719456183	0.551456053430513	0.561862243023915	0.55151928439539	0.576844584957772	0.622362892712166	0.431805254473612
ENSMUSG00000018199	Trove2	protein_coding	0.28876481939191	0.44289010704568	0.479516732900054	0.295366565527466	0.298296464180618	0.319560212123945	0.14056359058336	0.152023443584014
ENSMUSG00000018209	Stk4	protein_coding	1.12850543049272	1.26318825222009	1.38054845735301	1.1920294706342	1.3829099257953	1.45176261594006	1.15930976003106	1.14878529751089
ENSMUSG00000018239	Zcchc10	protein_coding	0.227318592603651	0.302100741493154	0.191232132916243	0.245285914114973	0.214815518686789	0.194751856949036	0.191077986026724	0.2552883881181
ENSMUSG00000018286	Psmb6	protein_coding	3.56124421635311	3.72103886464974	3.75488979581582	3.74706131840816	3.94471971722861	3.69295740884575	3.53739368423152	3.53594875192698
ENSMUSG00000018287	Spag7	protein_coding	1.82262956482022	2.10727292402381	2.09942403605418	1.96242052854557	2.22798311613711	2.09661507609502	1.58921309350298	1.73026797187952
ENSMUSG00000018293	Pfn1	protein_coding	4.32096860220876	4.51617170555973	4.58183854416151	4.41399647235258	4.84183572589279	4.81800637610848	4.33030160808934	4.38974263719517
ENSMUSG00000018322	Tomm34	protein_coding	0.64398018042313	0.678624778100741	0.792265353235077	0.682440723326229	0.911250218218573	0.78774801968283	0.618085771610654	0.60033659435397
ENSMUSG00000018326	Ywhab	protein_coding	0.926281514036976	0.967538088453609	1.07021334436063	0.910905821238629	1.04809170864057	1.02959024087884	0.920423364488853	0.78886262903565
ENSMUSG00000018334	Ksr1	protein_coding	0.0782673412243492	0.0758784933899447	0.0806280515893925	0.0879684417428668	0.123759218763136	0.0972759254799285	0.0707796548543856	0.084286354007957
ENSMUSG00000018340	Anxa6	protein_coding	0.46008881013507	0.517088090367535	0.581829137128402	0.539842094954785	0.585939945898634	0.635956688163824	0.546887558655942	0.497119361981227
ENSMUSG00000018347	Zkscan6	protein_coding	0.417047733073819	0.441011473292862	0.54149232012024	0.501966866803568	0.57838072530674	0.493188941848172	0.388967872109516	0.350416858502904
ENSMUSG00000018362	Kpna2	protein_coding	1.22388086254983	1.25262756949626	1.20717121698758	1.35263833290918	1.64091715672106	1.80236457559701	1.56289204382499	1.82368194939751
ENSMUSG00000018363	Smurf2	protein_coding	0.237625496734239	0.260565936573822	0.273747811432036	0.246668329654194	0.317378999364916	0.228427651622897	0.162582493715956	0.185479771833772
ENSMUSG00000018372	Cep95	protein_coding	0.581333482104719	0.594485372014197	0.584848755508716	0.547369056964677	0.609785426304639	0.605231708457261	0.626222738659791	0.588594555347803
ENSMUSG00000018377	Vezf1	protein_coding	1.94705053797234	2.02219973958346	2.23789422630839	1.58095767072907	1.99107643973166	1.55861126027517	1.01519757003841	1.12764960578865
ENSMUSG00000018378	Cuedc1	protein_coding	0.0872742975992337	0.123671965432417	0.104243416595329	0.0756478506289162	0.0754817815879991	0.0189531967025869	-0.00943813750133698	0.0149891553529329
ENSMUSG00000018379	Srsf1	protein_coding	4.515040572615	4.66744084626096	4.7728759636641	4.56948450249206	4.95817684920504	4.85459922056735	4.41567360420395	4.50565511982643
ENSMUSG00000018381	Abi3	protein_coding	0.542560008220334	0.567511406323542	0.764816112375838	0.691285075037478	0.747278292875899	1.04613803431954	0.876378081329034	0.77623798902173
ENSMUSG00000018395	Kif3a	protein_coding	0.36086712811717	0.378393340583165	0.360088433208049	0.287239540773697	0.368224624849418	0.205401216811701	0.193001497738908	0.194429593259384
ENSMUSG00000018398	Sept8	protein_coding	0.386789393165504	0.492246705228798	0.449547994617421	0.309560320391891	0.419206792904769	0.219660140992808	0.0227217942438145	0.148501259719517
ENSMUSG00000018401	Mtmr4	protein_coding	0.652630666899124	0.692878479590296	0.79699937502638	0.726074098998792	0.944424930531766	1.08529177038075	0.829913827931313	0.882714606462335
ENSMUSG00000018405	Mrm1	protein_coding	0.846250300176216	0.827405538723936	0.959304294267841	0.839967253442767	1.10490874676296	0.897485680142935	0.615483466310402	0.693532733923051
ENSMUSG00000018412	Kansl1	protein_coding	0.245860982885852	0.232488250362759	0.284835272138033	0.205606022682107	0.261386404028493	0.347584292442988	0.286498726765682	0.253905785041821
ENSMUSG00000018415	Gid4	protein_coding	0.44644311583474	0.553797411240292	0.600745280661302	0.589711759656819	0.697195483852788	0.646564271597248	0.457732032399547	0.479781452006298
ENSMUSG00000018425	Dhx40	protein_coding	0.21132862619201	0.238471593399297	0.283498788754658	0.206209693065876	0.301379070011194	0.434154357018045	0.334291014405162	0.327546543287703
ENSMUSG00000018428	Akap1	protein_coding	0.469860736960884	0.372236563943104	0.465279274988587	0.432673016329409	0.636043041597762	0.397563468995235	0.253340870677822	0.323140183413121
ENSMUSG00000018433	Nol11	protein_coding	0.888176054948069	0.933290128790273	1.02613930038196	0.989093758036129	1.25092011680805	1.08567412649998	0.804461207130208	0.851083445156077
ENSMUSG00000018442	Derl2	protein_coding	0.792186182985028	0.784578955434849	0.865992536908447	0.759488323396305	1.04239028070189	1.03885832264126	0.734036629141121	0.866464897606888
ENSMUSG00000018446	C1qbp	protein_coding	2.06168882721768	2.07143079488113	1.9816191697492	2.17914598657459	2.53619609690179	1.89784793364335	1.554232422054	1.86282138988211
ENSMUSG00000018449	Rpain	protein_coding	0.713100735453514	0.682365774953807	0.70007475099102	0.743922458917828	0.809116364281651	0.782121755158055	0.770207911029351	0.77272841660809
ENSMUSG00000018470	Kcnab3	protein_coding	0.00761323237936107	-0.00832044960689699	0.0548610755188645	0.00136296619807815	-0.0209798463143672	0.11388369289271	0.133058240811162	0.0712126518684338
ENSMUSG00000018474	Chd3	protein_coding	2.23795408710575	2.34192974944628	2.58816241078067	2.45635412526861	2.64101473211775	2.74058158812394	2.45976494007237	2.29022284036525
ENSMUSG00000018476	Kdm6b	protein_coding	0.672907548697311	0.702322160683413	0.735894439300096	0.872194584032539	0.747476347384023	1.12028444963024	0.84860239031742	0.73047803055619
ENSMUSG00000018481	Appbp2	protein_coding	0.502362988660218	0.459605418701379	0.593818380711971	0.548122661411089	0.640816030178525	0.572691442098256	0.533985838870173	0.436479091435596
ENSMUSG00000018501	Ncor1	protein_coding	0.961103514187706	1.03204648085665	1.07802933838537	0.900301705933879	1.18856608788287	1.23252405106161	0.984334396983677	0.990725676977913
ENSMUSG00000018507	Trpv2	protein_coding	0.407193826454934	0.331095385084733	0.567559907730723	0.421979690126009	0.45136283573983	0.59194439850651	0.586833980156141	0.405283088427863
ENSMUSG00000018509	Cenpv	protein_coding	0.143240186647176	0.238027874437682	0.158491340067482	0.163125427724936	0.106474306240266	0.153140952941177	0.0844797058563354	0.156013235552533
ENSMUSG00000018537	Pcgf2	protein_coding	0.131871992962155	0.259909062556429	0.149317799578101	0.189362233915912	0.138845516508637	0.194606671195831	0.122803877190068	0.184779898123846
ENSMUSG00000018541	Cwc25	protein_coding	0.520020649927882	0.599376943514087	0.653247493502219	0.557221813074522	0.749333986269352	0.775079021692894	0.498294098991682	0.558235295357578
ENSMUSG00000018547	Pip4k2b	protein_coding	0.739063041857772	0.795911088618743	0.937564850473304	0.829051115498174	0.920922378001901	0.955064302069678	0.846428627663809	0.748196391545714
ENSMUSG00000018548	Trim37	protein_coding	0.553849654767335	0.612868228890685	0.625074738348268	0.548412652600925	0.6812323751873	0.659125714135179	0.526199675195147	0.551520177578949
ENSMUSG00000018554	Ybx2	protein_coding	0.0804709458954361	0.172927271166456	0.183975554978084	0.0213939640446041	0.0114485910637722	0.11975061387055	0.0139931860555736	0.0301162676640297
ENSMUSG00000018559	Ctdnep1	protein_coding	0.322858661158901	0.295776084562233	0.458465074981505	0.438220432060127	0.396266659245482	0.354794239791192	0.405631135952331	0.259974613552095
ENSMUSG00000018565	Elp5	protein_coding	0.323393578220695	0.457179679438623	0.451583596426213	0.665931979072617	0.612027309354465	0.480252621450408	0.438333694618887	0.406196678650769
ENSMUSG00000018567	Gabarap	protein_coding	1.87687060122279	1.99654605606344	2.07704850021362	1.82713637844872	2.02221276069049	2.2655978490855	1.85928057641323	1.95220229359777
ENSMUSG00000018569	Cldn7	protein_coding	0.0483677622674419	0.0575881755534465	0.124348725688619	0.089381624744682	0.134306258707066	0.0279415935845528	-0.0199465405235204	-0.0210136950598821
ENSMUSG00000018570	2810408A11Rik	protein_coding	0.943564810144108	1.00959971007385	1.23801400389808	0.969614788338225	1.07020243785741	1.20835973621548	0.968914728219185	0.855678498191249
ENSMUSG00000018572	Phf23	protein_coding	2.34579268995814	2.27012071765357	2.57819255044327	2.15723167096133	2.4612913334505	2.51390148945556	2.2761776457061	2.16335790031372
ENSMUSG00000018574	Acadvl	protein_coding	1.65078997221649	1.80242542566048	1.71223444494047	1.78293172164642	1.84691084034729	1.49036103752737	1.40047115429357	1.44443179206036
ENSMUSG00000018583	G3bp1	protein_coding	2.21119012282964	2.23068923396099	2.45483475524728	2.30620277695429	2.6505459725906	2.55894846983234	2.25192383854175	2.20656143220301
ENSMUSG00000018585	Atox1	protein_coding	0.306194898628889	0.384480235674484	0.3985465833023	0.385931016218479	0.467316858199229	0.424540169011983	0.285999806653435	0.303630361808912
ENSMUSG00000018599	Mief2	protein_coding	0.471514386473369	0.295897514693616	0.418390001663164	0.32463992070292	0.42499121768854	0.510369254769167	0.489514759702199	0.488637952302728
ENSMUSG00000018651	Tada2a	protein_coding	0.128387389690493	0.221879722749725	0.221213661995291	0.237876475203699	0.279106114873536	0.218955444059582	0.100793230452928	0.132922821319228
ENSMUSG00000018654	Ikzf1	protein_coding	0.769379036624467	0.675946907725247	0.901763454676366	0.86865432565187	0.985560596474831	1.4494000133179	1.39353201394921	1.17467170489128
ENSMUSG00000018659	Pnpo	protein_coding	1.13501221018772	1.36998615308423	1.21222395922911	1.26232216514244	1.43804683436085	0.863021876069569	0.670720513229271	0.86628016511959
ENSMUSG00000018661	Cog1	protein_coding	0.974026766859512	0.789643060032028	1.07596999339591	0.799367217843163	1.13200483760908	1.04641345254963	0.834820247259543	0.791026323177641
ENSMUSG00000018666	Cbx1	protein_coding	1.72505039813255	2.09130314199059	1.96969712742723	1.9753829571218	2.17926539711158	2.26318354485936	1.91353301922297	2.03062475211646
ENSMUSG00000018669	Cdk5rap3	protein_coding	0.981929250965533	1.07052267416232	1.30753846948188	1.31331212774311	1.41104102928149	1.38640331425244	1.11253983544667	1.06558453158856
ENSMUSG00000018672	Copz2	protein_coding	0.186010346421472	0.162046208651296	0.19500500147634	0.00884944697105716	0.0650934840058771	0.0801866779766961	0.0167084606839751	0.0418882971121622
ENSMUSG00000018677	Slc25a39	protein_coding	1.38642753638079	1.47902695041292	1.39082294427191	1.46000613600965	1.8432380584829	1.52552100543895	1.10618177467506	1.35400993213188
ENSMUSG00000018678	Sp2	protein_coding	0.0524316038515033	0.0887937288540653	0.0726491111977112	0.1133011175797	0.121126492943677	0.109187963340723	0.0852870652994068	0.0831171030443301
ENSMUSG00000018697	Aatf	protein_coding	0.463873733229184	0.562497019599791	0.570661501963415	0.59381949235645	0.665172824890724	0.513454198417889	0.407848611634256	0.425997718234621
ENSMUSG00000018707	Dync1h1	protein_coding	2.06199364238606	2.02994636718265	2.29555647415573	2.14286691158667	2.44613233543403	2.37837195915093	2.12059133448726	1.99697435066331
ENSMUSG00000018733	Pex12	protein_coding	0.393810673523384	0.570776195808717	0.487720120143766	0.655549309767144	0.682082293894019	0.566168003797213	0.368097609184875	0.551585052092455
ENSMUSG00000018736	Ndel1	protein_coding	0.463058009806986	0.520217858698629	0.582282898515715	0.499928250213302	0.620304538307921	0.537716091813878	0.346687392423013	0.400685417757104
ENSMUSG00000018740	Slc25a35	protein_coding	0.125708980640725	-0.0190033138541731	0.152321183671379	0.0575420410324668	0.114506895065029	0.0959120939831208	0.137134205347989	0.0452225830574962
ENSMUSG00000018750	Zbtb4	protein_coding	0.415189896010069	0.494782990742096	0.618026780282273	0.384667722399137	0.514531959611658	0.484258331653935	0.192026262595782	0.208048843224495
ENSMUSG00000018761	Mpdu1	protein_coding	0.8938170168381	0.856701171612614	1.09840467598619	0.845611627398424	1.11911421277478	1.161792350075	0.913424200602737	0.882738682711913
ENSMUSG00000018765	Fxr2	protein_coding	0.785261623968801	0.86239408869027	0.955473972884336	0.91110312878914	1.05059685280378	1.07568452924258	0.866098121255843	0.868138912394734
ENSMUSG00000018770	Atp5g3	protein_coding	2.45533957932241	2.37431491807587	2.35051472012982	2.54156664758026	2.84344526271456	2.60319190309407	2.49046732724217	2.6450184907368
ENSMUSG00000018774	Cd68	protein_coding	1.89246834077059	1.96432717820759	2.04252324375359	1.81538637994083	2.18570241746337	1.73072108130443	1.52723136953697	1.36036719758863
ENSMUSG00000018796	Acsl1	protein_coding	0.301436902843121	0.2511353861595	0.261999188327294	0.21830759060801	0.327227200303095	0.319266499928151	0.238978229764801	0.299359681751349
ENSMUSG00000018809	Smyd4	protein_coding	0.0923856187191587	0.126203396078288	0.108840282518554	0.105482410177707	0.101768962793159	0.114974590867602	0.0914667558934966	0.101864845392028
ENSMUSG00000018819	Lsp1	protein_coding	1.19691694552587	1.20322881338104	1.34258191775052	1.2956536330507	1.47215987147149	1.78001788031005	1.62262256974245	1.48186834669435
ENSMUSG00000018820	Zfyve27	protein_coding	0.542933600055834	0.693749184773094	0.668780038884543	0.601664136036306	0.635523723596548	0.625382428073418	0.521451240087828	0.537306806619877
ENSMUSG00000018821	Avpi1	protein_coding	0.192226240517993	0.25056977864628	0.322227020568726	0.279990653904607	0.287655004866694	0.171128696405132	0.0890322153672141	0.0611402761351044
ENSMUSG00000018841	Rad51d	protein_coding	0.588392321593939	0.703038012258728	0.653089595117497	0.533913414697033	0.566169258877627	0.61938476553882	0.5243469036503	0.498600372122565
ENSMUSG00000018846	Pank3	protein_coding	0.82544856719136	0.909536183140293	0.946814108335718	0.970201181511536	1.11211702517317	1.18204374738304	1.01097564493891	1.04012454250459
ENSMUSG00000018848	Rars	protein_coding	0.827665266259947	0.907596726982186	0.875635342006587	0.859674543145688	1.04894336212068	0.923068501109758	0.75454249625314	0.799934705512914
ENSMUSG00000018858	Ict1	protein_coding	0.658747858421788	0.855810955637628	0.727121970969221	0.844815802816343	0.934432572495067	0.950602790493127	0.702189108401523	0.848583276096247
ENSMUSG00000018861	Fdxr	protein_coding	0.647775103444783	0.706866275241727	0.917850395298614	0.784979712890132	0.954957716278393	1.04366819593132	0.634628165981064	0.633893254745177
ENSMUSG00000018882	Mrpl45	protein_coding	0.651278695927292	0.643660989314665	0.723464155552851	0.739066987582407	0.877200602445911	0.602115220168486	0.48960918204397	0.480151946231868
ENSMUSG00000018899	Irf1	protein_coding	2.44123425882829	2.54341964830182	2.84335487623702	2.75101491362492	2.86191186848774	3.09532314904729	2.63770001044547	2.57016280374045
ENSMUSG00000018900	Slc22a5	protein_coding	0.195683727268603	0.217898052396407	0.19684102348535	0.173083392239854	0.182567055218651	0.202795679150395	0.167982393150103	0.164803100361934
ENSMUSG00000018909	Arrb1	protein_coding	0.719824119454969	0.755255458304125	0.827216542800879	0.62016752031089	0.749091369957349	0.406354075980111	0.259617645963145	0.268454868958316
ENSMUSG00000018920	Cxcl16	protein_coding	0.0455789301281484	0.0996621824220323	0.0659068456549298	0.00474376694943266	0.0301019801096375	0.116389508155804	-0.0049437977469814	0.062780945541117
ENSMUSG00000018921	Pelp1	protein_coding	0.846691424709183	0.842638972286634	0.898978365835639	0.770146115893584	1.12823566913834	1.03759102176705	0.714587158011369	0.827421107967181
ENSMUSG00000018923	Med11	protein_coding	1.62274232168668	2.03447499425384	1.99058526866323	1.8689765883341	1.71005414589191	1.941291535753	1.57850852923531	1.6114664846967
ENSMUSG00000018927	Ccl6	protein_coding	0.0396938729873885	0.0508084601792415	0.217325305528844	0.0479183023293749	0.21989726414224	0.437446681328983	0.113108347438895	0.208079163924544
ENSMUSG00000018930	Ccl4	protein_coding	1.43339090731412	1.46975884855312	1.48968227417753	1.64800571494885	1.84193442089039	1.74663177497559	1.42236447595668	1.39609861225274
ENSMUSG00000018931	Gm16515	protein_coding	0.176843923179664	0.10519341148864	0.168642881081184	0.166176167145172	0.149938282410758	0.154367038826628	0.236841099018825	0.128102523243482
ENSMUSG00000018932	Map2k3	protein_coding	0.252013523426067	0.208377280657515	0.277080539364797	0.26794041143436	0.277014794760585	0.327983065742952	0.299258770867066	0.232993863506476
ENSMUSG00000018965	Ywhah	protein_coding	2.11467283989422	2.1109465774754	2.32794138317818	1.99542757405869	2.42267625378435	2.02134966335675	1.73682748390365	1.75254479788796
ENSMUSG00000018973	Hoxb1	protein_coding	0.0439207724755981	0.0521711547905577	0.140334499982024	0.081765145399074	0.0871397293618999	0.113155676989156	0.0825268527195475	0.0345844772016967
ENSMUSG00000018974	Sart3	protein_coding	0.852841103048791	1.00664301958641	1.02733265664974	1.07426693892884	1.16404556378761	1.22824415833484	1.06297763814147	1.03781295652348
ENSMUSG00000018983	E2f2	protein_coding	0.251322882797169	0.207489871383722	0.263789334535877	0.206721870001523	0.333930516069146	0.735347215775279	0.653106758887879	0.671033926354706
ENSMUSG00000018986	Slfn3	protein_coding	0.231586829997169	0.269520729143442	0.315161603332358	0.205575380188737	0.296283127795197	0.449251128711427	0.331034317225589	0.348822873663683
ENSMUSG00000018999	Slc35b4	protein_coding	0.72141823958838	0.670960431977455	0.839634691197458	0.720542763442062	1.0216818409388	0.682679851028116	0.490935399534603	0.470496023834231
ENSMUSG00000019039	Dalrd3	protein_coding	1.46809440733621	1.68987109210419	2.00474335194121	2.11287923765093	2.08892615465159	2.41792392759386	2.21102329973086	1.94997652395122
ENSMUSG00000019054	Fis1	protein_coding	1.12878526826565	1.17975207012083	1.13351505385475	0.960770279338502	1.04155955703766	1.13233390009807	1.0141175320461	1.0762128807062
ENSMUSG00000019055	Plod1	protein_coding	0.133626631818391	0.115850066105762	0.129245878007226	0.109979849963221	0.0914264092553358	0.0997099517949131	0.129475854341801	0.0979429254148838
ENSMUSG00000019066	Rab3d	protein_coding	0.723375625753349	0.682065778782106	0.79439302143762	0.723277296185751	0.939997124752645	0.58481036411259	0.486883190519318	0.506576403593827
ENSMUSG00000019080	Mfsd3	protein_coding	0.280599480780192	0.134146031486214	0.162268145264215	0.313954790079306	0.489403227046453	0.387808498691923	0.369633480479332	0.474503039229612
ENSMUSG00000019082	Slc25a22	protein_coding	0.571104857737915	0.622397731477464	0.712045183709917	0.442739907338894	0.518542140054849	0.603369060571668	0.558264757976579	0.435985773010206
ENSMUSG00000019087	Atp6ap1	protein_coding	1.04064316769103	1.22533868741388	1.21042793894056	1.2982826223158	1.5552292198155	1.5760922472368	1.16752492422322	1.32291772429174
ENSMUSG00000019088	Dnase1l1	protein_coding	0.0959033293317304	0.0685009346472939	0.119197482097999	0.0700894398878237	0.148038485843891	0.23350691634986	0.13262569777814	0.138954941154438
ENSMUSG00000019122	Ccl9	protein_coding	2.13508121111673	2.38377160728747	2.27615387721309	2.65837350337893	2.94941448007867	0.912228486786941	0.19735079407793	0.696131492945421
ENSMUSG00000019132	BC005537	protein_coding	1.55432717946071	1.70546677436577	1.74631224879551	1.65095179978556	1.95029713850914	1.95193464025981	1.59630102731409	1.57788996430819
ENSMUSG00000019139	Isyna1	protein_coding	1.96204433473712	2.13748031656471	2.01597099251616	2.30611249764853	2.46239970318642	2.24514393422016	2.24408872238921	2.14628688694097
ENSMUSG00000019143	Hars2	protein_coding	1.15323237966078	1.16769584489366	1.25859523389261	1.00436177151545	1.26812622937642	1.24423997538595	0.922786591748995	0.9723454603295
ENSMUSG00000019158	Tmem160	protein_coding	0.780583433382586	0.579300070935681	0.751121906538003	0.559346926583875	0.938702346658986	1.10632607243971	0.628632364690348	0.765723184264804
ENSMUSG00000019173	Rab5c	protein_coding	0.895917618010504	0.922405937448985	0.955481411576725	0.918255604381766	1.12865498829133	1.01113448533913	0.889499485542512	0.901380158575011
ENSMUSG00000019179	Mdh2	protein_coding	1.50458831122351	1.55872467204528	1.69801160506764	1.71071752916402	1.96180304212363	1.74398242482159	1.42955914679292	1.4775576703723
ENSMUSG00000019188	H13	protein_coding	1.15557252458198	1.16986696946311	1.35066395755616	1.21805779131215	1.43123170469654	1.54148791466603	1.32405827854206	1.22042871131906
ENSMUSG00000019189	Rnf145	protein_coding	0.305189239673457	0.348077877922511	0.341926093570639	0.38105099171054	0.420036732992512	0.321436503947346	0.262917366023828	0.278941625905469
ENSMUSG00000019194	Scn1b	protein_coding	0.25680491716001	0.215502843833416	0.230260301252433	0.186819932387028	0.204647967439385	0.0662144708822929	0.0526855111821419	0.0733649880551246
ENSMUSG00000019210	Atp6v1e1	protein_coding	0.648776193841021	0.712727057458382	0.769290698875815	0.837057138224495	0.866845816853756	0.750783279028354	0.671560756991761	0.666025749713935
ENSMUSG00000019214	Chtf18	protein_coding	0.862302237464324	1.09703972556508	1.03298465922785	0.799375074094536	0.994002721305414	1.20350295641538	0.888056624979665	0.981954913498349
ENSMUSG00000019254	Ppp1r12c	protein_coding	1.44133676730914	1.61512402652875	1.76420796926944	1.4888939634472	1.74718753435469	1.58987966386283	1.14408215995535	1.22722019922504
ENSMUSG00000019261	Map1s	protein_coding	0.717725354537945	0.872829431466567	0.811910532578991	0.777616113664385	0.813951904850726	0.724673176695039	0.593358770210862	0.579129804158423
ENSMUSG00000019295	Tmem129	protein_coding	0.778061521990477	0.788062915450852	0.790984347684107	0.866737471285248	1.02692148616482	1.06555387629034	0.771354069401688	1.00096584447924
ENSMUSG00000019297	Nop9	protein_coding	0.983018070482557	1.16195573563425	1.14084622534241	1.14727889961837	1.19796540045626	1.19406339303645	0.943400707884071	1.03516985906425
ENSMUSG00000019301	Hsd17b1	protein_coding	0.223776041129953	0.277758848782905	0.170910883884841	0.232760120924569	0.298864382094048	0.03354588302806	-0.0560446610721746	0.0606423662152232
ENSMUSG00000019302	Atp6v0a1	protein_coding	0.130553004680149	0.152913644769765	0.161048824242408	0.153679723657108	0.199132358616036	0.142480907343155	0.101365733018261	0.0966228891408265
ENSMUSG00000019303	Psmc3ip	protein_coding	1.92902653708379	2.0712833860186	1.89041465895344	1.89305683886757	2.14207839713804	2.04664864084869	2.02814498488375	2.02267735650138
ENSMUSG00000019320	Noxo1	protein_coding	0.048152137945109	-0.0262239470201621	0.168557992373933	0.155062672383302	0.127224236918514	0.174868241521153	0.245859906599666	0.107774514162262
ENSMUSG00000019338	Zfp687	protein_coding	1.27548906897948	1.42421561575432	1.5114527992561	1.38455397058013	1.53771221984985	1.4795229103211	1.20538622440924	1.15492142727802
ENSMUSG00000019362	D8Ertd738e	protein_coding	2.86843151550571	3.02938653153457	3.15039799180746	3.06821643641348	3.44040264019899	3.22670866544843	2.77192071162658	2.88564459908581
ENSMUSG00000019370	Calm3	protein_coding	4.10525750618996	4.30927222114141	4.37835485357015	4.21994189129351	4.45440534617377	4.3513283263938	4.03674205774728	4.09917234074875
ENSMUSG00000019373	Cops3	protein_coding	1.13286721385605	1.33605130982504	1.33100008988704	1.26433680611655	1.37173604051971	1.53022355185985	1.25070074786829	1.25896898524419
ENSMUSG00000019428	Fkbp8	protein_coding	2.46444181521033	2.68258114214801	2.86246988481749	2.75293274014616	2.9300395321344	2.82927262333602	2.53127770548592	2.44484548332835
ENSMUSG00000019432	Ddx39b	protein_coding	2.31367960507855	2.37707217322356	2.6121126988629	2.43671862650766	2.71880126916839	2.77534868773864	2.53093713230904	2.3857679755594
ENSMUSG00000019433	Gipc1	protein_coding	0.411772890564502	0.281785655055857	0.458320311172278	0.492641885031774	0.604531376613344	0.521014592363275	0.431725180283975	0.402704020354271
ENSMUSG00000019437	Tlcd1	protein_coding	1.0816966886871	0.975319529433932	1.12415467257249	0.682590768740095	1.08952816074581	0.9373226010397	0.522703220715336	0.585608623339631
ENSMUSG00000019461	Plscr3	protein_coding	1.54146006984702	1.37118552101373	1.65069364716672	1.13605613084172	1.70919477827163	1.71797641469761	1.3869331542643	1.31712730440833
ENSMUSG00000019467	Arhgef25	protein_coding	0.488096733927898	0.545480063188316	0.658725244166385	0.53689801144202	0.564286933864157	0.254463689910476	0.156035865391813	0.164053936405604
ENSMUSG00000019470	Xab2	protein_coding	1.79380448992997	1.70354214948183	1.89544840836831	1.74548133984405	2.044853432609	1.89655383161003	1.73290832967387	1.68744965670053
ENSMUSG00000019471	Cdc37	protein_coding	2.84904779823826	3.04463704344004	3.00239607484825	3.11757668459217	3.3166983456866	2.83921574646645	2.66752410161855	2.72784085684545
ENSMUSG00000019487	Trip10	protein_coding	0.419171199542778	0.37330761305924	0.506873761426252	0.3918283737937	0.408682100272062	0.202515012163727	0.190063290976585	0.14391801754452
ENSMUSG00000019494	Cops6	protein_coding	1.52056705322328	1.80651798503593	1.50996227204684	1.45947681352662	1.65456642354337	1.82589395258925	1.56568891995013	1.82953890661463
ENSMUSG00000019505	Ubb	protein_coding	6.52719446986168	6.79247978677276	6.79992170636701	6.7447737306596	7.00237778019439	7.09301456889778	6.740951168226	6.82216440884231
ENSMUSG00000019518	Ap4m1	protein_coding	1.40487732446197	1.34145035167651	1.64665538775349	1.28901872757975	1.62616042650481	1.64535484272948	1.46328787876018	1.3332803074693
ENSMUSG00000019528	Gyg	protein_coding	0.1837383405539	0.245143578917009	0.207100938015126	0.222004893662158	0.222032224410623	0.172698959487987	0.137158301446007	0.157472640151296
ENSMUSG00000019539	Rcn3	protein_coding	0.870553851401705	0.82796707214651	1.17600674707522	0.981317413878727	0.892587121391209	0.725060914424731	0.758880456471642	0.529252002499541
ENSMUSG00000019564	Arid3a	protein_coding	0.26018888652387	0.25095500030094	0.380517931375367	0.277955954279793	0.452551205841826	0.643114526293926	0.448764476727768	0.429410813594086
ENSMUSG00000019578	Ubxn6	protein_coding	1.39445885084028	1.37727386424282	1.75127760888166	1.26752703503128	1.63205472442241	1.60597171878267	1.10940947554593	1.09692952553619
ENSMUSG00000019579	D17Wsu104e	protein_coding	1.10628657227953	1.21387702307395	1.11838804874597	1.17531643747835	1.3685190387911	1.1750913028155	0.933239483294703	1.14104990639275
ENSMUSG00000019659	Ccdc12	protein_coding	0.428587162202874	0.451936962796364	0.46000755062194	0.424893864833517	0.464680856129359	0.358238841152099	0.352787835422227	0.332455432231247
ENSMUSG00000019689	1110001J03Rik	protein_coding	0.333266216191803	0.566961826771269	0.390906083140982	0.493919516887703	0.454915717502858	0.373428705115209	0.0652629956517295	0.285775139123619
ENSMUSG00000019699	Akt3	protein_coding	0.182221650298914	0.222310606755935	0.251258630003731	0.20215671981708	0.242995798430005	0.225983674654113	0.148484065040912	0.148694931458806
ENSMUSG00000019710	Mrpl24	protein_coding	2.50259626509206	2.59322132547711	2.7662899845545	2.58637787176577	2.72828825964045	2.56079571753487	2.40867391310706	2.27778403806475
ENSMUSG00000019715	Gle1	protein_coding	1.08923707262405	1.2660679775464	1.29175901694071	1.2707330054814	1.4383032591817	1.37930434509443	1.10287562221465	1.16549807494123
ENSMUSG00000019726	Lyst	protein_coding	0.298649765004469	0.308162154615052	0.336123631823383	0.29855432424678	0.347504101884918	0.350367942082985	0.296079568215008	0.2831662057832
ENSMUSG00000019731	Slc35e1	protein_coding	1.11727108449069	1.20611054462025	1.292017735825	1.08399120638443	1.19978746116965	1.3860306957246	1.08845123715296	1.10174583483987
ENSMUSG00000019734	Tmc4	protein_coding	0.0775772404102485	0.0584397793212287	0.121966862126447	0.124197071006542	0.182456609554877	0.149211477208285	0.106065809773355	0.0893831493325127
ENSMUSG00000019737	Syne4	protein_coding	0.17008815780573	0.120065959936006	0.167347012441103	0.0961811466693868	0.0999244459301999	0.0449626832951382	0.13364329979162	0.0577417976517741
ENSMUSG00000019738	Polr2i	protein_coding	2.09862285999674	2.31804650741841	2.31297065042718	1.84300344802744	2.48059551071097	2.31051147080149	1.57699813889475	1.9363337093381
ENSMUSG00000019756	Prl8a1	protein_coding	0.325649027450101	0.252490636692785	0.45508719790501	0.272492169351756	0.375249377466599	0.425164100575613	0.33600778534032	0.225672055621971
ENSMUSG00000019763	Rmnd1	protein_coding	0.605150124035711	0.701862428234236	0.641243744976907	0.668617186392252	0.71805095119551	0.662217524518743	0.56951651756264	0.597832918446964
ENSMUSG00000019769	Syne1	protein_coding	0.238010481212669	0.275657725283413	0.276028536492409	0.225437987513361	0.222734058953139	0.260070427097359	0.210729671754074	0.199059547576729
ENSMUSG00000019773	Fbxo5	protein_coding	1.40639468149647	1.63398558199818	1.59102926841153	1.29483605681764	1.62217935962587	2.20953215375437	1.79513666954175	1.97303867952521
ENSMUSG00000019774	Mtrf1l	protein_coding	0.986052102260134	0.991050199759957	1.16451799017567	0.851482217128108	1.09571669838886	0.953015947589262	0.664080690054327	0.717883619233852
ENSMUSG00000019777	Hdac2	protein_coding	1.67207897595976	1.80776320721173	1.78053733411038	1.63302368889031	1.92639559937819	1.76986262387209	1.4556833767372	1.56689378240011
ENSMUSG00000019782	Rwdd1	protein_coding	0.638821281039202	0.826600384808399	0.786657520168349	0.866995964991442	1.00059169285491	0.751626878681759	0.534238306516276	0.607026661062896
ENSMUSG00000019790	Stxbp5	protein_coding	0.308252865397422	0.312139374014817	0.318368911042501	0.242330915854326	0.315063611966561	0.147049063818813	0.0919391764367322	0.113085204756638
ENSMUSG00000019791	Hint3	protein_coding	0.239652873419307	0.191555955293385	0.250560197562409	0.0906632521842293	0.107792488881809	0.195631682137939	0.192597720628394	0.167053617547974
ENSMUSG00000019792	Trmt11	protein_coding	0.142051138866836	0.16812538150685	0.137710477245611	0.113060367550167	0.159673772623093	0.134060806811479	0.0702604864692785	0.11047710983921
ENSMUSG00000019794	Katna1	protein_coding	0.451026422085631	0.469718598895369	0.521548971703854	0.564398897726967	0.643460703499766	0.548837804484591	0.385431456071301	0.444672245454737
ENSMUSG00000019795	Pcmt1	protein_coding	0.337838181047806	0.362796216877851	0.451735371041463	0.413771431033262	0.372241349667987	0.406540970645958	0.378657930396147	0.274947321131302
ENSMUSG00000019797	1700021F05Rik	protein_coding	0.254204888728859	0.351065213774915	0.312782952603093	0.319614146048645	0.352108372342305	0.322466214516524	0.238072608327423	0.228333814285282
ENSMUSG00000019802	Sec63	protein_coding	0.461279878433611	0.508717041283483	0.527471081507645	0.377971271038609	0.499230963214827	0.573899286987783	0.43083722157449	0.454863531933268
ENSMUSG00000019804	Snx3	protein_coding	0.562829324181605	0.685036033233851	0.593400424906312	0.586824693515906	0.699138276756156	0.658666455951276	0.525693091047453	0.585263450232651
ENSMUSG00000019808	Adat2	protein_coding	0.260898538805349	0.372405896201252	0.361626543744066	0.360350787304646	0.326576871234839	0.213575837977247	0.229535531373366	0.195637788709927
ENSMUSG00000019809	Pex3	protein_coding	0.249789663466041	0.219227284183636	0.261333739451715	0.263053228533275	0.368168137168049	0.288924352491921	0.209570028326903	0.224147277902243
ENSMUSG00000019810	Fuca2	protein_coding	0.63509365507045	0.573788266148488	0.813521071700979	0.69395705600553	0.794615566295411	0.839827269054359	0.763966827854581	0.607205400075002
ENSMUSG00000019813	Cep57l1	protein_coding	0.226893330861431	0.245522095958034	0.244373509066461	0.183926901508111	0.238609005196651	0.200235794607718	0.166777047129374	0.170334108469259
ENSMUSG00000019814	Ltv1	protein_coding	1.10684495618152	1.18114014253784	1.16977651970821	0.973542134652616	1.2932099482562	1.0045125048254	0.633448812509058	0.780656188667099
ENSMUSG00000019818	Cd164	protein_coding	1.26259596822928	1.31245860737205	1.52750553641414	1.50003899224673	1.7592793507828	1.63091225238972	1.34097871350085	1.2554515677073
ENSMUSG00000019820	Utrn	protein_coding	0.270044843877696	0.273800476523292	0.34853977934548	0.236421884021143	0.294805066547599	0.326013354569187	0.261239038309313	0.22383979438836
ENSMUSG00000019822	Smpd2	protein_coding	0.632085875631787	0.719483359790308	0.698115093156106	0.89580036230021	0.811732279997548	0.676456042667534	0.665603440873534	0.638903372857016
ENSMUSG00000019823	Mical1	protein_coding	1.48366069250228	1.42605798488172	1.54477592161145	1.69880782538327	1.94368576117688	1.5401808636649	1.47116696039409	1.42774074325259
ENSMUSG00000019826	Zbtb24	protein_coding	0.640510426824754	0.697682292933775	0.840358067843531	0.72865016511953	0.795369361961194	0.817614522820487	0.630147873744702	0.588424872681187
ENSMUSG00000019832	Rab32	protein_coding	0.723646935876304	0.808424150919148	0.840051980605293	0.561570404193314	0.689234625256592	0.409362270758329	0.21373161449708	0.29942216721464
ENSMUSG00000019837	Gtf3c6	protein_coding	1.85617567463695	1.89445312880807	2.00531687164739	1.84995808825462	2.04756661066353	1.7546658416537	1.57645083034542	1.51575420028643
ENSMUSG00000019838	Slc16a10	protein_coding	0.0541824173890936	0.0368616650393052	0.0812608071748657	0.08197844332704	0.0984424227259003	0.140485777181557	0.153395359882279	0.104359371121843
ENSMUSG00000019841	Rev3l	protein_coding	0.263076197977249	0.270974738861759	0.296014994358778	0.25148013187577	0.356042675842915	0.377986696226715	0.273711165635025	0.2850364141149
ENSMUSG00000019842	Traf3ip2	protein_coding	0.102586037687127	0.0736337567658579	0.154675838205914	0.0818089460222068	0.123554671480679	0.309589747737038	0.274927026529972	0.212676396314364
ENSMUSG00000019843	Fyn	protein_coding	0.103294870435074	0.109147615466641	0.15322077745944	0.11803648120875	0.131998496493773	0.275016675853441	0.249184190998772	0.209059472285919
ENSMUSG00000019845	Tube1	protein_coding	0.215383892621635	0.286643686843297	0.263142178459768	0.18398852637267	0.240832942972909	0.276571264309087	0.223890913573489	0.23390473266082
ENSMUSG00000019849	Prep	protein_coding	0.17806089808944	0.227281691056186	0.221702067065536	0.187391971699715	0.260995698741132	0.253811551112465	0.131117304526318	0.189285634014401
ENSMUSG00000019850	Tnfaip3	protein_coding	0.880859074282011	0.793615151332159	1.01703499877667	0.894621334980884	0.95506554036514	1.75925016849302	1.33410617059863	1.30750345216465
ENSMUSG00000019854	Reps1	protein_coding	0.315931706809868	0.317585320568589	0.385199291091783	0.380089334276476	0.45430729785937	0.413844655034021	0.350631959860306	0.330200862891328
ENSMUSG00000019856	Fam184a	protein_coding	0.1052840418028	0.113781470392723	0.11955618763614	0.0688628871640902	0.0805334710722089	0.0503664130811653	0.0495166015293771	0.0363169970596111
ENSMUSG00000019857	Asf1a	protein_coding	0.704275417149929	0.847315885221013	0.900125112890603	0.740931306605223	0.945742939646801	0.926705646949456	0.668403417372006	0.709885224083616
ENSMUSG00000019861	Gopc	protein_coding	0.288593220987234	0.35265747979198	0.365667093768029	0.271533397140858	0.330807578530849	0.387229583817883	0.271920563099558	0.296285675714564
ENSMUSG00000019863	Qrsl1	protein_coding	0.180440737172818	0.187648087656142	0.203725777736567	0.19970277217887	0.234102462373685	0.254610740493439	0.262985357189235	0.223360477153136
ENSMUSG00000019864	Rtn4ip1	protein_coding	0.0946879421656399	0.120633332825407	0.134613781213996	0.0727777843615341	0.10272892993262	0.180111915672616	0.111374336048608	0.131289880103172
ENSMUSG00000019866	Aim1	protein_coding	0.0852056652358187	0.110857210263223	0.115283745178657	0.115098341227564	0.111994926480353	0.134533271888084	0.0927407591034868	0.0973224192084279
ENSMUSG00000019867	Gje1	protein_coding	0.0196645394732518	0.0335702968950083	0.0470046629308221	0.0050135251669768	0.0505666386075256	0.121205258385726	0.0237853598446716	0.0535655316762681
ENSMUSG00000019868	Vta1	protein_coding	0.238079604885313	0.303818395676258	0.280664819178209	0.27165026309849	0.311714898643171	0.301022490035092	0.202381379011034	0.259763426030207
ENSMUSG00000019872	Smpdl3a	protein_coding	0.519729999974782	0.399030128740295	0.651278528468758	0.43866414358202	0.578198999104031	0.384323161259001	0.231982580999659	0.177794718654433
ENSMUSG00000019873	Reep3	protein_coding	0.251776845528748	0.151681421590702	0.209346124316551	0.142403321302128	0.228839736722338	0.198661426763085	0.162671335343996	0.165712327106428
ENSMUSG00000019876	Pkib	protein_coding	0.114687219826356	0.106779321746541	0.109820459765517	0.0932952825481938	0.1174905852964	0.165033929869072	0.125008953865833	0.12264680584461
ENSMUSG00000019877	Serinc1	protein_coding	1.28042190762359	1.42103121672892	1.51653957081844	1.47990225102936	1.59236374127758	1.43750619766554	1.19784584819427	1.21297678256218
ENSMUSG00000019878	Hsf2	protein_coding	0.285922788948756	0.286409763049686	0.388034984361773	0.318263056887805	0.384979878553671	0.357870066520324	0.255076159744792	0.223628934287083
ENSMUSG00000019883	Echdc1	protein_coding	0.323821763293538	0.418846539204789	0.401715184957719	0.364761812725	0.403665636122206	0.288323412714854	0.210036501151996	0.243847713178136
ENSMUSG00000019897	Ccdc59	protein_coding	1.78265743208299	1.57840945226597	1.63746736173614	1.57740578661447	2.07317459066237	1.83900334520805	1.52967189074582	1.79270841905165
ENSMUSG00000019907	Ppp1r12a	protein_coding	0.900812962347215	0.970327875125078	1.04906192674514	0.941765893368576	1.09864738419683	0.994561428987607	0.847735992437896	0.836346248731536
ENSMUSG00000019916	P4ha1	protein_coding	0.378718952198329	0.457710086434091	0.451114303619858	0.475767666071376	0.507610836603036	0.417012636281581	0.319641449925983	0.339759234796819
ENSMUSG00000019920	Lims1	protein_coding	0.330893494089851	0.334900088246548	0.369659189496127	0.406476615067595	0.470645429194437	0.387217250174719	0.333142452240249	0.320007112849563
ENSMUSG00000019923	Zwint	protein_coding	1.48375832861299	1.39932611243299	1.57711814829246	1.40360738252146	1.676195101022	1.373720320485	1.19355213514533	1.13081479130736
ENSMUSG00000019927	Ube2d1	protein_coding	0.124494837773613	0.12525637223236	0.157880276627993	0.134664762482837	0.227989385009153	0.136213669751468	0.0797138479279344	0.0848683527584464
ENSMUSG00000019942	Cdk1	protein_coding	1.11805353858024	1.16492212545664	1.16165442147687	1.33927156202166	1.48507956118647	1.34307160394464	1.27062070475325	1.31527052361198
ENSMUSG00000019943	Atp2b1	protein_coding	0.268117982398046	0.268898089904915	0.314975012093006	0.244234170017111	0.31428724098528	0.257194395524838	0.217239103269837	0.19743750271847
ENSMUSG00000019948	Actr6	protein_coding	0.27663148921172	0.282999007092747	0.367599468489638	0.25930489540244	0.315642507958648	0.401730948834897	0.265372503118511	0.263286069699324
ENSMUSG00000019951	Uhrf1bp1l	protein_coding	0.363072035164752	0.3399503752662	0.375983209547108	0.303697405382488	0.400361003349105	0.421260656438585	0.373905920609169	0.350186849023976
ENSMUSG00000019960	Dusp6	protein_coding	2.65342314261715	2.6774548961322	2.64205620120954	2.89278658022836	2.99738327799044	2.9402047871766	2.63635504528993	2.74809546331982
ENSMUSG00000019961	Tmpo	protein_coding	2.88622878565339	3.10796634610866	3.08873412184603	3.0790435082444	3.40489190695877	3.58374925246994	3.19994581936118	3.32330440944775
ENSMUSG00000019969	Psen1	protein_coding	0.508126938572779	0.511057938533861	0.609402986461776	0.536237290751493	0.699697053794234	0.65374801898416	0.551474994892421	0.522595347245839
ENSMUSG00000019971	Cep290	protein_coding	0.326689695815133	0.451723992801895	0.422510859826617	0.369504563559941	0.410896890689003	0.422732276427733	0.317647381476076	0.324276169809293
ENSMUSG00000019975	Ikbip	protein_coding	0.604399439712812	0.706301186346491	0.620056591882508	0.487974415218429	0.551980292537771	0.515860393268287	0.4016603804545	0.50875984761298
ENSMUSG00000019977	Hbs1l	protein_coding	0.277077697132502	0.261067820240555	0.329316865545201	0.302349513239617	0.433223951899709	0.446740335722281	0.337376009335075	0.363689379853749
ENSMUSG00000019978	Epb4.1l2	protein_coding	0.193842638548962	0.221093226734875	0.253255449791679	0.215439252103556	0.265122006183468	0.32485407512094	0.283323375662824	0.259213292569144
ENSMUSG00000019979	Apaf1	protein_coding	0.204468916374112	0.206455242452585	0.222162326834674	0.271859737407624	0.333424425165819	0.313289710670006	0.252520672306925	0.254435540342497
ENSMUSG00000019982	Myb	protein_coding	3.32896708220962	3.55264992700362	3.68227539796919	3.42829384125532	3.87837370070649	4.07897646719972	3.60409239642453	3.66947094543401
ENSMUSG00000019984	Med23	protein_coding	0.512888543755592	0.54060387542475	0.60369093718739	0.522148389762965	0.576874343775257	0.545947191677318	0.50397823860681	0.419435992121097
ENSMUSG00000019986	Ahi1	protein_coding	0.0840417255676846	0.081525314140076	0.10433489294113	0.083027405757765	0.114987128726184	0.095434011916664	0.0869427642532465	0.0732567374065661
ENSMUSG00000019987	Arg1	protein_coding	-0.0107046857080717	-0.0030116182156547	0.0595704145610382	-0.0188836394141165	-0.00196773247501917	0.24369354658607	0.146995278943705	0.134602794812032
ENSMUSG00000019988	Nedd1	protein_coding	0.357508407305042	0.362857173482264	0.339370001983505	0.406285507594958	0.499239329019336	0.397521436347495	0.345780884050959	0.406311980199069
ENSMUSG00000019992	Mtfr2	protein_coding	0.753190065078251	0.706710230745567	0.813762073185103	0.740024092729581	0.990499543081981	0.62058521225458	0.461693055069484	0.466977786070471
ENSMUSG00000019996	Map7	protein_coding	0.351064728333079	0.451014713651994	0.422324023846596	0.315565085715952	0.35619320888849	0.285182107763286	0.176498303573736	0.211590469405144
ENSMUSG00000019998	Stx7	protein_coding	0.33079032846962	0.3814174941178	0.392859726660295	0.313592950278109	0.37543761288199	0.464312659955435	0.347031016832154	0.357752663812364
ENSMUSG00000020003	Pex7	protein_coding	0.330050706806431	0.331010775098413	0.413132446844553	0.409124201984329	0.429460889672719	0.313113431424305	0.276695668458594	0.229402845025583
ENSMUSG00000020009	Ifngr1	protein_coding	1.3751115404606	1.57684542630955	1.64124057009678	1.42637389767021	1.7009205633316	1.81656682847356	1.38699514693683	1.47883387920968
ENSMUSG00000020015	Cdk17	protein_coding	0.585263457015929	0.587248539897101	0.717101868914571	0.48268363205725	0.649011973033539	0.592483546257237	0.429215206781918	0.426536282231354
ENSMUSG00000020018	Snrpf	protein_coding	3.46565382967675	3.81749578724042	3.58166902074792	3.64371820127966	4.04975003782002	3.83326843820641	3.23650619465239	3.65681954230359
ENSMUSG00000020022	Ndufa12	protein_coding	1.30910172837205	1.35426078460393	1.22205491519443	1.21836017185909	1.42886502571433	1.12141053400856	1.00355325077851	1.17321400146934
ENSMUSG00000020024	Ccdc41	protein_coding	0.372610978985299	0.491034801052767	0.473400896302853	0.448879982470803	0.486954818734317	0.457516437086968	0.368212121556071	0.374995145050566
ENSMUSG00000020027	Socs2	protein_coding	0.0452882686028021	0.0495851457607229	0.0624395745250116	0.0202709088992011	0.0333389555657954	0.170212539718039	0.145526210278176	0.14685606268948
ENSMUSG00000020029	Nudt4	protein_coding	1.05122123555124	0.908443750093425	1.11741404560586	0.973747793107585	1.30153647098611	1.31160342271056	1.05448936157007	1.07468814795851
ENSMUSG00000020034	Tcp11l2	protein_coding	0.201223197118819	0.270034303516346	0.310217043693373	0.211866264627581	0.241849206923433	0.33108159473	0.190417925643992	0.203294227734571
ENSMUSG00000020038	Cry1	protein_coding	0.165501468262505	0.162154797612536	0.194852769972935	0.156498537547494	0.218040469707549	0.245310944623946	0.17962093345066	0.178711715242722
ENSMUSG00000020048	Hsp90b1	protein_coding	3.38578232764096	3.57181973162436	3.60477279284345	3.56179780110115	3.94978962141272	4.45096987636214	4.06167413793216	4.15695310525446
ENSMUSG00000020056	Ccdc53	protein_coding	0.126490432862764	0.154043952444943	0.154757086032873	0.174952506759667	0.210576303570701	0.154415095792911	0.110141713477662	0.123416664024733
ENSMUSG00000020063	Sirt1	protein_coding	0.303609656665203	0.271983583042722	0.345278694706807	0.306920246632443	0.431943081054694	0.34633318465784	0.251169516649458	0.26380371086988
ENSMUSG00000020064	Herc4	protein_coding	0.374275656821891	0.454050734354512	0.423263421575209	0.42435403706605	0.477855806626771	0.406216610614744	0.304721143073993	0.329694448723255
ENSMUSG00000020069	Hnrnph3	protein_coding	1.30057085706295	1.53597844275741	1.43327448603955	1.32051830097259	1.251674272336	1.11290822456935	1.21131799572099	1.13455794569233
ENSMUSG00000020070	Rufy2	protein_coding	0.304534350232217	0.328109754061931	0.391864145858981	0.330570074265009	0.444699645975301	0.295550918183502	0.19799435019996	0.171935421007172
ENSMUSG00000020072	Pbld1	protein_coding	0.412818269700132	0.454271976096447	0.364775570728108	0.324308982102247	0.331748696712942	0.230912406239285	0.276579063726345	0.275855468449843
ENSMUSG00000020074	Ccar1	protein_coding	1.30426908672635	1.43504778504942	1.51770727960589	1.39563935044669	1.67104099830559	1.62800700672625	1.33261902066813	1.33127713968617
ENSMUSG00000020075	Ddx21	protein_coding	2.34487710200293	2.50320697269255	2.42601846128423	2.52303509656549	2.87319777243214	2.47891848478257	2.07171745306821	2.25542994748578
ENSMUSG00000020076	Ddx50	protein_coding	0.899660746013327	1.02770456245739	0.99479382848816	0.897428487546507	1.09675284364601	0.936792463726274	0.667417199265126	0.811977704148365
ENSMUSG00000020077	Srgn	protein_coding	1.75172165124984	1.93206813386009	1.90012584537728	1.63327839136512	2.03656084208771	1.87854026798601	1.41632410565355	1.60425747266436
ENSMUSG00000020078	Vps26a	protein_coding	0.537076211774115	0.584977628693655	0.689411874156035	0.585748219735405	0.692883458103792	0.78058302714396	0.588472192760847	0.584030921414188
ENSMUSG00000020079	Supv3l1	protein_coding	0.564854735708243	0.603696476013501	0.537574278706286	0.50369388442747	0.788627433175489	0.714587792355906	0.422626131188339	0.62957300791715
ENSMUSG00000020087	Tysnd1	protein_coding	0.963533932151539	0.714613056047203	0.950759112276312	0.816880575185847	1.1267104704414	0.955486528306747	0.8853195009172	0.876930443519345
ENSMUSG00000020088	Sar1a	protein_coding	1.49139790330949	1.39187840136518	1.65383563648731	1.45452094828509	1.80934169106804	1.70428185242949	1.2754265382908	1.33982792016324
ENSMUSG00000020089	Ppa1	protein_coding	1.03363057688928	1.13246765998589	1.04623562127324	1.16314029065558	1.28056962160983	0.860050162480928	0.734585850703646	0.804161624909676
ENSMUSG00000020091	Eif4ebp2	protein_coding	0.110589679436575	0.161826835982758	0.209890974109863	0.189131355679353	0.22860967960963	0.389421102195594	0.250975540227367	0.23971359516915
ENSMUSG00000020097	Sgpl1	protein_coding	0.30099462263176	0.288412219665086	0.336936750716975	0.310645172995171	0.39234420038337	0.359147942761198	0.27459815416381	0.270155203380035
ENSMUSG00000020098	Pcbd1	protein_coding	0.0780753170577937	0.0885861038738779	0.116852869372727	0.209824564903715	0.174424697451118	0.0280215225097226	0.036906277554929	0.059363328016962
ENSMUSG00000020100	Slc29a3	protein_coding	0.199073142373023	0.151676863248949	0.225805167462018	0.229065270420866	0.257071373165332	0.256518772675406	0.281236408814069	0.19141061926364
ENSMUSG00000020101	4632428N05Rik	protein_coding	0.434472564119106	0.364469757260565	0.526112768122452	0.638324867482808	0.617045265753713	0.533689730172487	0.461690185432288	0.411828330538558
ENSMUSG00000020107	Anapc16	protein_coding	0.722336533262318	0.771620458047279	0.753817991276718	0.654317786803179	0.804979751665682	0.828507372745187	0.742535554488789	0.771728156779183
ENSMUSG00000020108	Ddit4	protein_coding	0.58256485997671	0.918486972635912	1.39090149460086	1.1698125922324	0.916056260357302	1.19560891045539	0.728971576919928	0.611254361833764
ENSMUSG00000020109	Dnajb12	protein_coding	0.782176963957216	0.72070032809845	0.927492480523438	0.743508361526306	0.971011723761626	0.861792274181687	0.724508980227429	0.648033931029285
ENSMUSG00000020111	Micu1	protein_coding	0.0994229916459191	0.105977371868466	0.114226998756037	0.108880908693724	0.155900998887344	0.151341707201414	0.0968306988004857	0.114266601691323
ENSMUSG00000020114	Cand1	protein_coding	1.15356763537354	1.13484415731673	1.28534985388743	1.14538814160429	1.41493956600602	1.28307558960902	1.07422505503684	1.03121362993855
ENSMUSG00000020115	Tbk1	protein_coding	0.737378683022831	0.754814630060722	0.937482068217206	0.797363883979264	0.950387342497761	0.9111924624608	0.751139400516076	0.681935921975857
ENSMUSG00000020116	Pno1	protein_coding	1.22581511828929	1.21115815860375	1.16820729301503	1.09568449682989	1.43263497392514	0.987126745510017	0.779371379064889	0.973087024606044
ENSMUSG00000020120	Plek	protein_coding	0.785385850792213	0.825397004248664	0.92484770087344	0.86970133377397	0.922366271763053	0.588101921871819	0.439227273356684	0.380416056766034
ENSMUSG00000020124	Usp15	protein_coding	0.595127987414185	0.691349399759347	0.768302436157926	0.717898231086946	0.807390232706512	0.78782362836958	0.62694599408663	0.609201497958923
ENSMUSG00000020125	Elane	protein_coding	0.677367761716126	0.560120255772942	0.173737934000973	0.738872718380308	1.32956482488928	2.93474828665023	1.88455438948286	3.33817131981452
ENSMUSG00000020128	Vps54	protein_coding	0.433213194115773	0.440859915062341	0.535811734401753	0.446529974668053	0.518678941888366	0.518032887979265	0.472676968223879	0.42063087716402
ENSMUSG00000020130	Tbc1d15	protein_coding	0.195957723088646	0.157986604552056	0.229373034396622	0.227709670173473	0.327695388403339	0.365459013809027	0.306450653060578	0.270674440427505
ENSMUSG00000020131	Pcsk4	protein_coding	0.167048114836766	0.107634560904056	0.138179495297662	0.0821909616378719	0.114453552139388	0.084957698588535	0.0917517225924002	0.0933024976085356
ENSMUSG00000020132	Rab21	protein_coding	0.482658865239994	0.606529607043968	0.654575018991732	0.561083087197211	0.67803107333746	0.877482735538391	0.657111619839984	0.681397463053533
ENSMUSG00000020133	2310011J03Rik	protein_coding	1.53071603172201	1.65943213712514	1.5966902362074	1.66257559772898	2.01804528565312	1.78845405885178	1.28268199960332	1.65940847534597
ENSMUSG00000020134	Peli1	protein_coding	0.277039117215837	0.279611582819965	0.31450574537879	0.275313564745724	0.372627111082596	0.399922307420697	0.310863771889007	0.318704759688959
ENSMUSG00000020137	Thap2	protein_coding	0.302736447902404	0.314945847249134	0.406195909802716	0.393523645354646	0.533352705894491	0.464810086746269	0.253595578227824	0.28835631240254
ENSMUSG00000020143	Dock2	protein_coding	0.388618813240232	0.398976599630568	0.484036375471949	0.385631250085495	0.463605241188395	0.518327974863145	0.424028061480445	0.38311884449225
ENSMUSG00000020149	Rab1	protein_coding	0.64995888622154	0.796544784804169	0.756857267237531	0.664383409351351	0.716677255202149	0.757855583162663	0.614028093741128	0.651934148306034
ENSMUSG00000020152	Actr2	protein_coding	0.899655650920626	0.945295879185419	1.02819556300918	1.10974395345755	1.26451674545491	1.27993541447325	1.11545221256382	1.10715001982761
ENSMUSG00000020153	Ndufs7	protein_coding	1.13400373277784	1.15782874374393	1.21111584379109	1.41505399775978	1.61217716930655	1.2483136936158	0.99557201051735	1.15717802109202
ENSMUSG00000020156	Mum1	protein_coding	1.21156775737241	1.22281958895364	1.41020440449624	1.3054928309236	1.49950971391234	1.44548632399551	1.32382946659891	1.22317783503586
ENSMUSG00000020160	Meis1	protein_coding	0.758233743657638	0.886294671968947	0.916095440170921	0.724481921445578	0.847260040738207	0.362981966961271	0.153540903939352	0.211941900174932
ENSMUSG00000020163	Uqcr11	protein_coding	2.02145739458411	1.84680685815557	2.025436660772	1.93654147553391	2.32429782286055	1.96958853624089	1.76017541577896	1.91604395629057
ENSMUSG00000020166	Cnot2	protein_coding	0.490916429538528	0.515994225595996	0.55397615034566	0.484423795737903	0.55564530132602	0.67105443675867	0.603674434354867	0.564693880651533
ENSMUSG00000020167	Tcf3	protein_coding	1.40138178412457	1.52996960151077	1.58083533948746	1.48408704178577	1.80342965108496	2.15816789556854	1.85619794668219	1.93646318811771
ENSMUSG00000020170	Frs2	protein_coding	0.141072290436686	0.136386329842396	0.19639733925541	0.149587965891182	0.186972852571783	0.145587272312872	0.129191651474597	0.0885506526763661
ENSMUSG00000020171	Yeats4	protein_coding	1.63699503207337	1.8623740617318	1.81443317046112	1.7471716575578	1.86970220561678	1.91668938007381	1.6561593903844	1.68326128150017
ENSMUSG00000020178	Adora2a	protein_coding	0.267979792280769	0.291791074621887	0.243181304001158	0.195474885624916	0.241685179154785	0.187283611109227	0.16287406052192	0.181650173768904
ENSMUSG00000020180	Snrpd3	protein_coding	0.650536217703502	0.610540066124239	0.549189552687875	0.489856766158187	0.678014962347057	0.591313487101675	0.550585867337009	0.609694125998476
ENSMUSG00000020184	Mdm2	protein_coding	1.19644617240444	1.22429621220555	1.35320672064875	1.3101151311071	1.46389841295618	1.5839086781974	1.35873945810534	1.28215184338665
ENSMUSG00000020185	E2f7	protein_coding	0.203259503892355	0.186085103239353	0.223957089651699	0.141519461257272	0.196618002924621	0.332013201988977	0.313166088762488	0.272277161664388
ENSMUSG00000020186	Csrp2	protein_coding	0.191697647298886	0.193517030674769	0.218445077072025	0.22991648532013	0.292042236011768	0.116602505781476	0.0627781166909163	0.0809005301184785
ENSMUSG00000020189	Osbpl8	protein_coding	0.838833184156065	1.00943860070679	0.999986746159636	0.856308764455953	0.969811085364324	0.979948623048358	0.766651626178702	0.793574117842441
ENSMUSG00000020190	Mknk2	protein_coding	1.88804229042703	1.66250819667507	2.23747910883881	2.14965909779743	2.40865432050111	2.54371557423001	2.3049276344249	2.05154697653464
ENSMUSG00000020196	Cabin1	protein_coding	0.405082548123156	0.360880433310469	0.486020959255159	0.406508024427962	0.51233967581686	0.532803106809641	0.456703710744873	0.371279487953449
ENSMUSG00000020198	Ap3d1	protein_coding	1.08799699606816	1.27436545778687	1.29669662016257	1.12105370400111	1.31758305892235	1.35686921822324	1.06501943459138	1.09213632624989
ENSMUSG00000020205	Phlda1	protein_coding	0.12988722935831	0.126540968657147	0.196583211341738	0.123528973856484	0.19986998994825	0.624085409380807	0.278659374516915	0.369066257308266
ENSMUSG00000020211	Sf3a2	protein_coding	0.719686974895337	0.802740054013543	0.802777144311493	0.859246930356235	1.03741458002996	0.934295880265766	0.855354792169948	0.77132749237593
ENSMUSG00000020212	Mdm1	protein_coding	0.381406103782134	0.390023091519911	0.374483867063194	0.319445701720742	0.400610082302311	0.474396437445196	0.471762298403393	0.478638217704292
ENSMUSG00000020219	Timm13	protein_coding	2.08699228341643	1.897428502636	2.17690120483068	2.29320060755024	2.65698517178954	2.31425144604281	2.22064810415247	2.19946691483504
ENSMUSG00000020220	Vps13d	protein_coding	0.303899380675713	0.291836320382288	0.358619408934464	0.310286086832461	0.38332233095009	0.389268466381443	0.326275620217839	0.293809373362546
ENSMUSG00000020224	Llph	protein_coding	1.75834161662472	2.12450081017457	2.02875644777078	2.05790582865623	2.19152640651205	1.95435535435836	1.5903070460622	1.73344237968607
ENSMUSG00000020225	Tmbim4	protein_coding	0.372797060592885	0.47506965904348	0.459211897509145	0.505948132051984	0.56252637948127	0.442041899364671	0.320168885786723	0.365411456498578
ENSMUSG00000020227	Irak3	protein_coding	0.165053819931062	0.229385541570855	0.1965915162283	0.108663555673925	0.127210570107754	0.0756810336885169	-0.00403130931254336	0.0553460650389801
ENSMUSG00000020228	Helb	protein_coding	0.797633813349086	0.917981232498313	0.948460681081233	0.957185404193202	1.09064651415871	1.0667571149578	0.918969464308858	0.90920070318417
ENSMUSG00000020232	Hmg20b	protein_coding	1.61448291073994	1.58890342522144	1.70895104128371	1.49887545836919	1.94692213017243	1.76010064960057	1.47013703170096	1.44008553961481
ENSMUSG00000020234	4930404N11Rik	protein_coding	0.232700529947121	0.0348776058195153	0.431168384668541	0.0971357818687865	0.173437810432264	0.260300076767866	0.31301532397788	0.0824517208124494
ENSMUSG00000020235	Fzr1	protein_coding	0.802726629515276	0.846857135195191	1.0885493526784	0.871135912186732	1.05026689606276	1.04950245678287	0.870328066366496	0.818050077436713
ENSMUSG00000020238	Ncln	protein_coding	1.1145607205257	1.01939823684202	1.25137704754166	1.2471654396657	1.62418409037232	1.40892370699519	1.17585586144646	1.17214569092352
ENSMUSG00000020246	Hcfc2	protein_coding	0.118671687952928	0.165624323569648	0.120649057757131	0.164557328080285	0.15495259102992	0.15752811295903	0.119178355767121	0.159540965973829
ENSMUSG00000020248	Nfyb	protein_coding	1.64497163986055	1.76858682264639	1.80347290948618	1.58973056297838	1.91077013220769	1.94443340595025	1.59360500126007	1.74548432601788
ENSMUSG00000020250	Txnrd1	protein_coding	1.3268563395045	1.44309484199693	1.47438156175305	1.38816745514004	1.66314605076204	1.29684115255261	0.995657623910796	1.08130006098876
ENSMUSG00000020253	Ppm1m	protein_coding	0.662055159317631	0.887040256659407	0.891503924588848	0.938613341322238	1.1440861632264	1.57358918396492	1.14184384369661	1.22741290691649
ENSMUSG00000020255	D10Wsu102e	protein_coding	1.20140264168631	1.34482563441707	1.2448842786259	1.38028210042896	1.62650789319856	1.25047009695602	1.10688381705381	1.31031097453313
ENSMUSG00000020257	Wdr82	protein_coding	1.618878151746	1.57223201083395	1.74254912790512	1.4206986689219	1.67099648151065	1.73905239289019	1.57584885755399	1.49823620414251
ENSMUSG00000020258	Glyctk	protein_coding	0.284846023255608	0.300518068757673	0.506980806341989	0.283009336547593	0.278296683102296	0.708931555277578	0.523415461053136	0.396916478960924
ENSMUSG00000020260	Pofut2	protein_coding	0.675856962956903	0.762937850605458	0.772878604614094	0.536078921289797	0.749934848276369	0.650172589994282	0.353138867143561	0.495017162562976
ENSMUSG00000020261	Slc36a1	protein_coding	0.159883460649643	0.154928859459742	0.214502423818239	0.271429062111162	0.354918226839818	0.263346034450209	0.159453647617964	0.160683134648498
ENSMUSG00000020263	Appl2	protein_coding	0.646840384639116	0.708547885034586	0.76827227706641	0.585335411134034	0.71617492386917	0.653561928230106	0.457227866791578	0.466676468124352
ENSMUSG00000020265	Sumo3	protein_coding	0.841529684229255	0.997315054352205	1.00021056292213	1.09416006825089	1.15798583515769	0.99239155320955	0.803930888669505	0.832638236214112
ENSMUSG00000020267	Hint1	protein_coding	3.52328651284543	3.68675939588636	3.70444085316054	3.77486253513862	4.0437794339018	3.71977816438112	3.29093762666804	3.45634550639374
ENSMUSG00000020271	Fbxw11	protein_coding	0.27183065928886	0.267525604638962	0.30699233244302	0.256384342771734	0.333298266047639	0.28190770745874	0.217354489787209	0.215613134408469
ENSMUSG00000020272	Stk10	protein_coding	0.489097827856792	0.531096330645848	0.594840705789181	0.555506532624803	0.643027050038364	0.94186074102562	0.83684505053948	0.768501744843651
ENSMUSG00000020273	Papolg	protein_coding	0.476997119267441	0.581270945229737	0.610486596508457	0.473228029305493	0.642520405343194	0.682131222218776	0.421537450994847	0.518273564350091
ENSMUSG00000020275	Rel	protein_coding	0.260832813665323	0.144937857938998	0.280041082806773	0.180491330025538	0.356692647469376	0.598992048065474	0.481973548702341	0.431005869733501
ENSMUSG00000020277	Pfkl	protein_coding	1.46658121704785	1.53483890809106	1.62085075558495	1.58756550462354	1.77040578820046	1.18426408493065	1.00458856022451	0.965110244168235
ENSMUSG00000020280	Pus10	protein_coding	0.288625637891476	0.325994517007555	0.33945747929135	0.394152198934164	0.430286083992131	0.385704510249619	0.326710939208521	0.304741910037872
ENSMUSG00000020282	Rhbdf1	protein_coding	0.145477779041067	0.15991118849971	0.189170731769723	0.0734440660564893	0.0301788290375438	0.0203031864208631	0.0233132999339299	0.000275559671124108
ENSMUSG00000020283	Pex13	protein_coding	0.491767074374042	0.505429287439823	0.613275902965278	0.42990167710246	0.643320452725133	0.590331482987681	0.381421661863331	0.416863870662299
ENSMUSG00000020284	1810043G02Rik	protein_coding	0.799319256784698	0.643515967673338	0.887082637010154	0.675463658444344	0.647492115417631	0.504513539361834	0.709632725848102	0.459945988344096
ENSMUSG00000020287	Mpg	protein_coding	0.544738798925761	0.626029172486257	0.66083034483478	0.684105665992032	0.792657928843208	0.706494159717633	0.673544615556098	0.594138381485178
ENSMUSG00000020288	Ahsa2	protein_coding	1.02919176537559	1.12606810960232	1.20067261565099	1.26421773831921	1.49534023452045	1.47187953800938	0.975078753443848	1.2095106821669
ENSMUSG00000020289	Nprl3	protein_coding	0.24085348816239	0.199619548488593	0.247654728004792	0.177458692039878	0.261439633215542	0.191122030368688	0.15125777699986	0.142410477513809
ENSMUSG00000020290	Xpo1	protein_coding	1.90323167531816	2.12662419534957	2.04764113152819	1.97761889178036	2.38230694145082	2.37851864613186	1.94338468481315	2.13189295455387
ENSMUSG00000020300	Cpeb4	protein_coding	0.0702051953981582	0.118900131819381	0.123111130889076	0.100834363496377	0.0961463050076774	0.135164381981681	0.0608353825663323	0.076691069879658
ENSMUSG00000020307	Cdc34	protein_coding	1.12262097749675	0.797230183688982	0.837681734817769	0.786393241572583	1.10249634087867	0.97247064363705	0.83915785218336	1.01395353421029
ENSMUSG00000020308	Tpgs1	protein_coding	0.406417739821575	0.353138666185361	0.476545384776003	0.290972795883479	0.384929515849215	0.401001724858849	0.273821077505194	0.259173852225826
ENSMUSG00000020309	Chac2	protein_coding	0.175523678383041	0.193170652159972	0.19564657472164	0.161549198849632	0.270751030326655	0.172268538757335	0.00198724450519322	0.103870680248894
ENSMUSG00000020311	Erlec1	protein_coding	0.350661166223282	0.294810436233336	0.329661057616257	0.273039013920863	0.344957262698459	0.254430673534097	0.300001180473326	0.25254557340453
ENSMUSG00000020315	Sptbn1	protein_coding	1.23166532214105	1.31364755758709	1.4301378966913	1.25681396431828	1.47311936584748	1.27303660538482	1.00196602686958	0.981159535972847
ENSMUSG00000020321	Mdh1	protein_coding	1.5521437563215	1.71837095879053	1.77689916199344	1.78413262542917	1.84330663281452	1.81506537611608	1.62636710356771	1.58423771459185
ENSMUSG00000020323	Prss57	protein_coding	0.370868907908769	0.372533248046447	0.383459064412212	0.41589644912708	0.548828621078868	0.703280859129433	0.726670934073278	0.655607403733109
ENSMUSG00000020325	Fstl3	protein_coding	0.0383108825849758	-0.0340973799956561	0.0723882653213656	0.193971570877502	0.0949751679789448	0.104272368107739	0.258888461295843	0.152359481955707
ENSMUSG00000020326	Ccng1	protein_coding	1.92959905134607	2.26253462079695	2.28037134648533	1.98419213178959	2.20854219411966	2.22452912733842	1.71836100856836	1.86221685451005
ENSMUSG00000020328	Nudcd2	protein_coding	1.77308683585727	2.22962474616102	1.94934212208539	1.99588191350911	2.25638828032611	2.19547726900574	1.74450622588985	2.02036901662162
ENSMUSG00000020329	Polrmt	protein_coding	0.857135882205184	0.730360342751964	0.974777980352407	0.749910904762633	0.90315793881635	0.95710444692503	0.85611005237547	0.741414747932729
ENSMUSG00000020330	Hmmr	protein_coding	0.847672264689	1.03556339210963	0.940781991865599	0.948956309218777	1.20767388285811	1.22224571081577	1.02492849434899	1.12389093618196
ENSMUSG00000020340	Cyfip2	protein_coding	0.640219998867376	0.609541169311858	0.791343338951144	0.649201976419454	0.833970028889772	1.06451012371372	0.957489339077097	0.814147201889271
ENSMUSG00000020346	Mgat1	protein_coding	1.46944465804768	1.49153261506544	1.72787655528158	1.71327152809044	1.83479290231687	2.19678805095954	1.99187278745164	1.81992201470854
ENSMUSG00000020349	Ppp2ca	protein_coding	2.06256056721538	2.28021774301473	2.29749940245892	2.37174876863523	2.60079674121131	2.47575158048545	2.03893304718721	2.16739032564914
ENSMUSG00000020358	Hnrnpab	protein_coding	5.21477209824188	5.49470713772334	5.52566487676508	5.45966306880353	5.83126958620875	5.76839740962465	5.28365353134921	5.38136558588033
ENSMUSG00000020359	Phykpl	protein_coding	0.351050496541502	0.447624263002694	0.462058437331618	0.351134354225694	0.426782427342809	0.435764212899338	0.313018936498583	0.318501654710871
ENSMUSG00000020361	Hspa4	protein_coding	2.15700192448967	2.2206870996536	2.34878016474586	2.3162367416097	2.64543981851253	2.33793959530521	2.0738760110521	2.0523590984637
ENSMUSG00000020362	Cnot6	protein_coding	0.58489788108162	0.56525907690266	0.656691135877693	0.661198538574755	0.786410792820878	0.803309559468566	0.703432482124691	0.62217839515751
ENSMUSG00000020366	Mapk9	protein_coding	0.470148915863668	0.511034305347486	0.645929115324386	0.571357904698215	0.596162843815462	0.528647595415831	0.500489091768409	0.386277966604821
ENSMUSG00000020368	Canx	protein_coding	2.90297282280417	3.167529820726	3.1907720716224	3.17981623580015	3.54795916330063	3.39608842613706	2.92693450410878	3.06441687617878
ENSMUSG00000020372	Gnb2l1	protein_coding	5.4481122833899	5.50252550631375	5.7187321161365	5.71570868111077	5.90352527534035	5.62029266964016	5.25043321101768	5.25732770050924
ENSMUSG00000020375	Rufy1	protein_coding	0.552194403674668	0.646733714116385	0.668440485320828	0.60838205426365	0.710179459537697	0.703521212505188	0.548562558514811	0.559045421763659
ENSMUSG00000020376	Rnf130	protein_coding	0.643698268411086	0.727752134704824	0.818534330403246	0.775430930383593	0.897298461199536	0.767631682980519	0.551530478813921	0.560415009872501
ENSMUSG00000020377	Ltc4s	protein_coding	0.502235909642829	0.575156926954923	0.493121601101013	0.452469577912177	0.322241175093286	0.0150108374512762	0.0505175620486163	0.0648536164160005
ENSMUSG00000020380	Rad50	protein_coding	1.29014419781661	1.39725222540088	1.43583924261183	1.23863954379229	1.56722450548487	1.4089217217392	1.15812117625541	1.20263419188286
ENSMUSG00000020381	3010026O09Rik	protein_coding	0.122674045094835	0.134358923368049	0.132785631095685	0.140913808670418	0.171919610625622	0.146251607362261	0.154580997060608	0.130624443342071
ENSMUSG00000020385	Clk4	protein_coding	1.84271682419599	1.98604068848724	2.09205101412842	1.8281568934263	2.06974564870782	2.15374809547069	1.86813867052155	1.85965976343743
ENSMUSG00000020386	Sar1b	protein_coding	0.20808479290928	0.261080960438439	0.234526486141115	0.249747033479298	0.322022157454488	0.276835237403846	0.161532794400394	0.219725406117455
ENSMUSG00000020387	Phf15	protein_coding	0.538071866921242	0.590613258432919	0.589263376319821	0.490322365120949	0.575441613307572	0.507896882631985	0.388393020701357	0.394290389799788
ENSMUSG00000020390	Ube2b	protein_coding	0.68829954792482	0.924286275331085	0.854577627125194	0.796257519628745	0.789022824485721	1.11811503964088	0.898470952704047	0.919970345423003
ENSMUSG00000020392	Cdkn2aipnl	protein_coding	1.14530537573096	1.02764263658418	1.21100687864279	1.30009233652206	1.47888282313443	1.25268550039212	1.23939912618612	1.14056241846051
ENSMUSG00000020396	Nefh	protein_coding	1.28234133776036	1.54580946649825	1.37725717710778	0.806250215492793	1.23356591368313	0.913610466271615	0.529891496769039	0.802030055850278
ENSMUSG00000020397	Med7	protein_coding	0.848590505776128	0.764473510321793	0.880716781914897	1.06248335936073	1.26672545136706	1.00665028230847	1.02803162594557	0.90238625478516
ENSMUSG00000020399	Havcr2	protein_coding	0.119239164305918	0.0482959188165445	0.188198076636704	0.102419512620997	0.14056672167145	0.431291259065332	0.457179153265392	0.341679450447458
ENSMUSG00000020400	Tnip1	protein_coding	0.605059199218995	0.548400651232348	0.68318276421346	0.509538065064139	0.664840749878023	0.421318900376364	0.344019546646198	0.303621016281599
ENSMUSG00000020402	Vdac1	protein_coding	1.0172620752862	1.0989721890182	1.1128054007599	1.15897162227438	1.31706293280995	1.11313575213937	0.89962391686002	0.926048961972899
ENSMUSG00000020409	Slu7	protein_coding	2.59438028184212	2.8189672436912	2.88527636648299	2.65018477671411	2.93481446682477	2.72454472822231	2.39778517199658	2.43712227775927
ENSMUSG00000020412	Ascc2	protein_coding	0.407819938695463	0.435536773065714	0.473360859940996	0.38568736329003	0.554775579803597	0.472391357150128	0.332315914213755	0.355874952023859
ENSMUSG00000020413	Hus1	protein_coding	0.478325751715778	0.495931516314131	0.530591862043841	0.51779768603708	0.60579041945673	0.482376944404385	0.371546478456739	0.362684496397905
ENSMUSG00000020415	Pttg1	protein_coding	0.722952007158076	0.806426820040502	0.647843162091944	0.500642592047115	0.488294134001267	0.435739483753477	0.428858335276248	0.480525724491129
ENSMUSG00000020420	Zfp607	protein_coding	0.109145671203554	0.188263106957768	0.203951690224829	0.230447436121797	0.240728372083323	0.305285357630634	0.240056285624147	0.23285273435683
ENSMUSG00000020422	Tns3	protein_coding	0.105781122925866	0.10484638756198	0.131442945442044	0.129991368548493	0.144815422340908	0.140242676249586	0.138728058735569	0.106978195669767
ENSMUSG00000020423	Btg2	protein_coding	2.72321057024542	2.95618285315436	2.81904155177042	3.25129706448937	3.36466841553447	3.89445209259075	3.26690221178713	3.42138676908856
ENSMUSG00000020424	Gatsl3	protein_coding	0.382355989088343	0.0842893650741485	0.39121185290099	0.127690259279209	0.437656184727632	0.101731771235279	-0.00643591993569863	0.000716237972436504
ENSMUSG00000020430	Pes1	protein_coding	1.90523895878182	2.10231955262103	2.15061968578195	2.16781615114887	2.38662906489019	2.04973341355606	1.76346484226212	1.83761361306531
ENSMUSG00000020432	Tcn2	protein_coding	0.299372241915054	0.195599222328211	0.469175516924116	0.414205011919439	0.553868568610816	0.601817180952367	0.448703915711162	0.344765133520611
ENSMUSG00000020437	Myo1g	protein_coding	1.44214106931959	1.43287314379391	1.58534167893465	1.48801506532933	1.65871853714116	1.60036167381344	1.39173247700961	1.32533680428699
ENSMUSG00000020439	Smtn	protein_coding	0.389182733145279	0.406973696900514	0.340387623734961	0.30370419535221	0.450305259579526	0.852539748782138	0.798691269515449	0.868445569663245
ENSMUSG00000020440	Arf5	protein_coding	1.84481274790155	1.61608138478392	2.24506884657466	1.80401375062737	2.28941590612309	1.95815878208219	1.72185053940868	1.54244068513159
ENSMUSG00000020441	2310033P09Rik	protein_coding	2.4846569803308	2.49572896765758	2.73286293262262	2.46498050746621	2.8373232579854	2.51996539542087	2.21609450882183	2.14925595915891
ENSMUSG00000020444	Guk1	protein_coding	0.83024692770431	0.897627809034792	0.921842177604649	0.901577868119415	0.875076303714517	0.7069525576519	0.722919282050022	0.677030833957391
ENSMUSG00000020448	Rnf185	protein_coding	0.131331325053923	0.138379624463739	0.159667856384944	0.123541932014063	0.180578548355792	0.182063447897131	0.127112673220347	0.152829221444343
ENSMUSG00000020451	Limk2	protein_coding	0.193966904081741	0.216748278413724	0.230408271692521	0.220107459246711	0.245230888717028	0.343967929191338	0.307259322161756	0.279768694228386
ENSMUSG00000020453	Patz1	protein_coding	1.03139663663936	1.12574746346317	1.20152679079697	1.11660987284629	1.3021300253267	1.19909897967882	0.915386996475556	0.959676756917114
ENSMUSG00000020454	Eif4enif1	protein_coding	0.661735572792644	0.707286310132546	0.762872689381154	0.714466151696666	0.862047968738375	0.888168554034817	0.737116102640395	0.698490425611585
ENSMUSG00000020455	Trim11	protein_coding	0.883285670959312	0.96642463888401	1.04239373351464	1.12269881022899	1.27366433517625	1.4508590409501	1.18441904204135	1.23822710394836
ENSMUSG00000020456	Ogdh	protein_coding	0.739320442000154	0.667003956704939	0.718897901494529	0.648147098300247	0.816608526921353	0.746573784858066	0.653816687598405	0.65920612159595
ENSMUSG00000020457	Drg1	protein_coding	0.372557364340953	0.416083349653761	0.432196052328183	0.408664260415363	0.507825171044576	0.442137576765525	0.348343686114768	0.365063321699314
ENSMUSG00000020458	Rtn4	protein_coding	0.673128565278768	0.721330631186609	0.86466200215923	0.785967697906038	0.946837748387072	0.901263344246164	0.684020761431472	0.627460262736736
ENSMUSG00000020459	Mtif2	protein_coding	0.836201802398626	1.01798798285936	0.984356613981665	1.01176415210668	1.10940950213433	1.01825025543728	0.840160200812929	0.845450787729488
ENSMUSG00000020460	Rps27a	protein_coding	6.07995999785035	6.14682605278312	6.25622072967982	6.21179231170302	6.32422854163634	5.96273992284113	5.76605233595031	5.65688837002195
ENSMUSG00000020462	Ccdc104	protein_coding	0.58175488447774	0.743348722360448	0.759448954894652	0.732280801035625	0.809065971706206	0.770048561033875	0.607154323616997	0.628710419978082
ENSMUSG00000020463	Smek2	protein_coding	0.826080935496423	0.900630313355606	0.969743546268112	0.890287329917488	1.11151027509718	1.09548470582821	0.81186132853229	0.867181872952678
ENSMUSG00000020464	Pnpt1	protein_coding	0.952901917538872	1.13243809429686	0.999614429117556	1.04304102658625	1.23598449848149	1.00313971612061	0.758715549920239	0.962030571544415
ENSMUSG00000020471	Pold2	protein_coding	1.29394756971759	1.37830806246396	1.47580508409215	1.48542707001624	1.67794835597703	1.36609592917733	1.18546288099029	1.15674399824325
ENSMUSG00000020472	Zkscan17	protein_coding	0.562888086492793	0.644515802122432	0.574964894667725	0.598941795953265	0.692142672872127	0.537071117903875	0.414995963807851	0.463327836979338
ENSMUSG00000020476	Dbnl	protein_coding	1.79137236749073	1.98277914741428	2.21601227056628	2.00596512906723	2.18213857124228	2.38151493254524	2.0203252366019	1.9603929555867
ENSMUSG00000020477	Mrps24	protein_coding	0.573483661689995	0.563024023926835	0.650310748155627	0.659783130896383	0.655869283784996	0.602719561659109	0.625096742422496	0.521258055286811
ENSMUSG00000020482	Ccdc117	protein_coding	1.06116732360088	1.18927417385207	1.32029579907699	1.23357939015994	1.4039931350504	1.73892336206039	1.44636982037279	1.50160579781075
ENSMUSG00000020483	Dynll2	protein_coding	0.683872294078719	0.792864029486936	0.724849661784537	0.715807369774214	0.699538411824728	0.592829205414731	0.454353150363457	0.503211744531896
ENSMUSG00000020484	Xbp1	protein_coding	2.01621246405414	2.13702205436788	2.20033359637305	2.04282539686162	2.34354123728296	2.54222202595753	2.07792591694602	2.22651775106869
ENSMUSG00000020485	Supt4a	protein_coding	1.30384696795333	1.31418856605059	1.37947435543416	1.32851155498252	1.36883935484129	1.54468552724021	1.55294648560873	1.40422393202395
ENSMUSG00000020486	Sept4	protein_coding	0.0833929660652362	0.0801498523988701	0.116105515278689	0.143758052491615	0.0958100757114549	0.0649161195104983	0.0831756330369583	0.0726763893572701
ENSMUSG00000020490	Btnl10	protein_coding	0.114993757440997	0.107113264495346	0.132067026742408	0.103706504522301	0.12268123562614	0.15778756507867	0.146305554971378	0.114781560161243
ENSMUSG00000020492	Ska2	protein_coding	0.314591715434807	0.437902877970199	0.437951171981956	0.443022039717126	0.426389190444697	0.647206818922732	0.646812904560483	0.569612508062352
ENSMUSG00000020493	Prr11	protein_coding	0.201999325791756	0.135054891826093	0.211483995528602	0.187530852417945	0.320625715956768	0.33063004341919	0.302747324219019	0.283776768939914
ENSMUSG00000020495	Smg8	protein_coding	0.592555034535666	0.565903188325685	0.582937339685029	0.612970809540441	0.643342550313104	0.616858678783898	0.728964449051405	0.692349328756184
ENSMUSG00000020496	Rnf187	protein_coding	2.10941245987501	1.96713095884918	2.16844821218327	2.04527103489669	2.48670688853941	2.35606151857781	2.07123192295595	2.11682448733601
ENSMUSG00000020513	Tubd1	protein_coding	0.115500691052226	0.119560180522733	0.158333121936564	0.113562537113833	0.0644909858545059	0.117709060257724	0.128718522668614	0.0843483503055856
ENSMUSG00000020514	Mrpl22	protein_coding	0.689019939990835	0.637067377770242	0.674799860362761	0.529258715981148	0.653704546182206	0.672720569483896	0.611481562264326	0.650172957494023
ENSMUSG00000020515	Cnot8	protein_coding	2.13237536755694	2.38308982828643	2.49952179559542	2.35241176093012	2.52323778291653	2.63622956991565	2.25059377048245	2.22945878618062
ENSMUSG00000020516	Rps6kb1	protein_coding	0.559252417162003	0.609964028423798	0.665660097142919	0.528195266770541	0.652568647342522	0.722784815381622	0.559540046157502	0.55617496179253
ENSMUSG00000020519	Sap30l	protein_coding	0.859167109446369	0.844516920400073	1.01435287174127	0.999802651523488	1.01296038191764	0.938100108697558	0.884366220421185	0.782255063377948
ENSMUSG00000020521	Rnft1	protein_coding	0.401665765881801	0.299644120275573	0.463976218682072	0.498927386410094	0.684451305686497	0.525840756979652	0.43710526183876	0.40842863790051
ENSMUSG00000020522	Mfap3	protein_coding	0.910622521884675	0.948653243748267	1.10765746569868	0.938065111970443	1.10024499203204	1.05634683240605	0.873283293391355	0.820224717819751
ENSMUSG00000020523	Fam114a2	protein_coding	0.640743762122094	0.729711998624195	0.805409280857456	0.701944423392033	0.842192655177824	0.873622052025212	0.673653668811854	0.657054387599163
ENSMUSG00000020525	Ppm1d	protein_coding	0.342206518943997	0.308489472388101	0.361495238966104	0.26473694697007	0.39403071446112	0.409801818651958	0.30591402740776	0.319243715982733
ENSMUSG00000020526	Znhit3	protein_coding	1.1816593208597	1.37913046106346	1.25119135209535	1.26937867852318	1.38860947826119	1.56548570877882	1.31960063144786	1.48150315569637
ENSMUSG00000020527	Myo19	protein_coding	0.133309170011868	0.118378103951676	0.126727744840711	0.146446920021333	0.195117803435507	0.132340042700197	0.1111812002599	0.107493345751773
ENSMUSG00000020528	Prpsap2	protein_coding	0.319774176994325	0.405710340719484	0.463017652240143	0.423757833873962	0.435702566334069	0.522372859568388	0.417051770255675	0.398395375266298
ENSMUSG00000020530	Ggnbp2	protein_coding	0.943627273442333	1.00686664408996	1.12263511270992	0.921890007511538	1.08081695145389	1.09367602203486	0.890119924192922	0.799705071054695
ENSMUSG00000020532	Acaca	protein_coding	0.234910558755752	0.234233467219758	0.259896264754492	0.233991392149656	0.34003974821183	0.269094677575562	0.184826115065125	0.198673171125986
ENSMUSG00000020534	Shmt1	protein_coding	1.0131358913592	1.06974254352393	1.03534400478378	1.06562499329731	1.28581385112446	1.06846999474264	0.863538713245328	0.928868184287286
ENSMUSG00000020536	Llgl1	protein_coding	0.380727925850885	0.393138425441322	0.57866934319053	0.454799230785119	0.629692950245923	0.536078558807883	0.33367755444205	0.301077844780304
ENSMUSG00000020537	Drg2	protein_coding	0.70172610330703	0.709240769525025	0.769050134121455	0.738003239883624	0.938500392423642	0.873461044463422	0.682968801496992	0.730406470627872
ENSMUSG00000020538	Srebf1	protein_coding	0.860216098106332	0.932583031733463	0.960422943491245	0.855079157674523	1.07496293685547	1.04138190518227	0.808132818724271	0.80194549827113
ENSMUSG00000020541	Tom1l1	protein_coding	0.143029886330066	0.175238888067084	0.132473765933941	0.0761913944017932	0.117003825770283	0.0196464883563907	-0.0344798886120702	0.0220389384600567
ENSMUSG00000020544	Cox11	protein_coding	0.303189740942849	0.192089204034571	0.272086652974497	0.266543819531817	0.468810163058845	0.300466182110444	0.233368682410979	0.28789455952557
ENSMUSG00000020546	Stxbp4	protein_coding	0.156500870997072	0.188370416298583	0.16698089037363	0.165170759846799	0.171952129970757	0.0633686072321523	0.0346663528593044	0.0535254051529721
ENSMUSG00000020547	Bzw2	protein_coding	0.649575150020157	0.773971738719751	0.764616013242263	0.835047026189062	0.964451719962354	0.778237117440691	0.610400956679273	0.634060625585256
ENSMUSG00000020549	Elac2	protein_coding	0.837237272961221	0.950753406113836	0.981643185701984	0.93181231595036	1.10657617539991	0.986421666343676	0.724736258730779	0.769700945621022
ENSMUSG00000020553	Pctp	protein_coding	0.446480937089548	0.441774628119624	0.441178261280879	0.511060036955497	0.623887156105849	0.401888490814882	0.369356475237327	0.409488376379089
ENSMUSG00000020561	Twistnb	protein_coding	1.61996100947414	1.74960744796234	1.89579111799755	1.66927557554671	2.03441536058584	1.9400290296463	1.55614871030807	1.56599620175309
ENSMUSG00000020564	Atxn7l1	protein_coding	0.13218841029875	0.145049409348907	0.141692823423751	0.118549440812431	0.164031615566337	0.120383457047227	0.0810612315355867	0.0944882394121857
ENSMUSG00000020570	Sypl	protein_coding	0.512178159349582	0.578822054532301	0.655007765642948	0.41514126939705	0.584543287348076	0.632740111150807	0.415481912826044	0.432691048382494
ENSMUSG00000020571	Pdia6	protein_coding	1.98245166281406	2.1222695385973	2.1564748995157	2.119932375772	2.39764577078159	2.36160350925807	2.01542506309576	2.13575683067815
ENSMUSG00000020572	Nampt	protein_coding	0.723049764617798	0.669158815068327	0.810773873792223	0.76839412731303	0.970370173649278	0.838945246126384	0.689592875104496	0.638144908754215
ENSMUSG00000020573	Pik3cg	protein_coding	0.974832374123931	0.937156497419615	1.16336850060933	0.968660069333182	1.18587048061309	1.17249786800427	0.980023666646844	0.85588972645691
ENSMUSG00000020577	Tspan13	protein_coding	0.985205709716514	1.09219291571285	1.23578328667728	1.10543983488662	1.2874135622494	1.37985592366057	1.16786346652052	1.07865692758143
ENSMUSG00000020580	Rock2	protein_coding	0.874113571335504	0.891244060734454	1.02724945064048	0.876643102653199	1.048715036068	1.09818873277464	0.988066383320903	0.894516345721595
ENSMUSG00000020585	Laptm4a	protein_coding	1.01131038253681	1.1300489796559	1.34344040681583	1.26668183163456	1.45393027547983	1.3397208452642	1.06600650921641	0.994614923315289
ENSMUSG00000020589	Fam49a	protein_coding	0.0940046636115785	0.152034307980959	0.127032685766565	0.128747956157526	0.107150050592062	0.0653085785955327	0.0251131249617631	0.0479549540703248
ENSMUSG00000020590	Snx13	protein_coding	0.152808877951442	0.171484158272497	0.20692260751489	0.166049963546372	0.208388448077342	0.234817253717774	0.18953905920459	0.188497583864294
ENSMUSG00000020592	Sdc1	protein_coding	0.276128182700558	0.264322595065755	0.439885721419281	0.527591433543082	0.547284043496192	1.34661413778265	1.24717263523126	1.11119384102526
ENSMUSG00000020593	Lpin1	protein_coding	0.312421198125301	0.31981721289898	0.362261562920412	0.296353226751647	0.342663119600076	0.273041843424914	0.235551545287857	0.207288123166989
ENSMUSG00000020594	Pum2	protein_coding	0.977740245102631	0.967270433797933	1.1531690138483	0.868030097626715	1.14962131074076	1.29567008230739	1.0127699091018	1.01649274417198
ENSMUSG00000020601	Trib2	protein_coding	0.0819054720035287	0.0644406463793187	0.129167322094089	0.0532868520597597	0.0516481444467751	0.0635760107704919	0.0580968032693603	0.0428967009659492
ENSMUSG00000020608	Smc6	protein_coding	1.06775748158147	1.29845052780729	1.30620040539403	1.19278751525759	1.41706148006777	1.48951437145379	1.23081580116659	1.25007481465471
ENSMUSG00000020610	Amz2	protein_coding	0.595923081636252	0.684868996998041	0.687595481231976	0.658953701465327	0.753613540749148	0.5945690554861	0.435988978526304	0.481333880969806
ENSMUSG00000020611	Gna13	protein_coding	0.766871844630153	0.803074539015281	0.915074520030689	0.719979674316677	0.926089099268657	1.01256410293346	0.761858135694401	0.762162819839435
ENSMUSG00000020612	Prkar1a	protein_coding	1.41840525883476	1.45988689253015	1.63811947535794	1.5860327441817	1.75443609397554	2.09573009577612	1.81081593643111	1.74734693023028
ENSMUSG00000020621	Rdh14	protein_coding	0.787602085855014	1.0207962617355	1.00842333720435	0.863262639029249	0.788724438965015	0.938460719296957	0.839164605023451	0.802172234375737
ENSMUSG00000020628	Trappc12	protein_coding	0.398047052667258	0.349298461988186	0.429897439731625	0.404535348616828	0.537014549291693	0.44603091483516	0.370936718279537	0.375430987338936
ENSMUSG00000020629	Adi1	protein_coding	0.670182068241421	0.605499069738329	0.802336493961648	0.697337794924616	0.911786237728863	0.74963842393184	0.638384462735804	0.533418184588838
ENSMUSG00000020630	Rnaseh1	protein_coding	0.919946410765336	1.0468675414467	1.16567144191983	1.01782899239047	1.10613531960985	1.01406464105039	0.799518018695537	0.805181880397032
ENSMUSG00000020634	Ubxn2a	protein_coding	0.417070799123489	0.600281059277009	0.484396425145381	0.483712552941453	0.487689583777861	0.478214566474263	0.341801381728577	0.442822645044045
ENSMUSG00000020638	Cmpk2	protein_coding	0.537311001209736	0.456848402541493	0.628975491100672	0.388343029607058	0.598643140259453	0.420861650155438	0.326183934920318	0.295230118040756
ENSMUSG00000020640	Itsn2	protein_coding	0.693521142365437	0.822036630036495	0.865194932908235	0.774719759010087	0.922856086549124	0.879923226152842	0.655591445374113	0.687084722502406
ENSMUSG00000020641	Rsad2	protein_coding	0.39023202350866	0.318514701240744	0.403492716389524	0.319707712624708	0.49056252213896	0.139529156284283	0.00449187141738162	0.0684281243199835
ENSMUSG00000020642	Rnf144a	protein_coding	0.411285756061637	0.414205921488974	0.445849710500836	0.351703759961174	0.489083113798343	0.353078040989868	0.235111832949641	0.26704843993661
ENSMUSG00000020644	Id2	protein_coding	0.0737681421567589	0.0706826237045296	0.693773597891289	0.809979258426111	0.84152859734966	2.15916104505548	1.83084683628356	1.42701297438408
ENSMUSG00000020648	Dus4l	protein_coding	0.127468841607233	0.252081867906746	0.115800867758923	0.216191683855749	0.212150690301046	0.162316792725951	0.0865646924871886	0.232052857699479
ENSMUSG00000020649	Rrm2	protein_coding	1.37766354077785	1.75830329569756	1.56083078834569	1.74978636557277	1.85831696996988	2.59674381773349	2.25950675448979	2.4693652235168
ENSMUSG00000020650	Bcap29	protein_coding	0.198892226663437	0.12064373320027	0.202309815611182	0.208306865017209	0.311977705436347	0.215802008656301	0.186562345569647	0.157398943563276
ENSMUSG00000020652	Cenpo	protein_coding	0.318151648497125	0.334235861371512	0.388804163638856	0.418379972038988	0.482649623797018	0.508406208978585	0.449283505709139	0.404421024803632
ENSMUSG00000020653	Klf11	protein_coding	0.77029976692982	0.852500438031246	0.810131009346063	0.935325148576923	1.0024332610972	0.99476332629166	0.624470515355356	0.721819581830286
ENSMUSG00000020657	Dnajc27	protein_coding	0.354005939707266	0.252137941049057	0.338435112963414	0.307904224547281	0.385139579580258	0.220107644511848	0.237203397313629	0.199532341400186
ENSMUSG00000020659	Cbll1	protein_coding	0.165375329128195	0.314107997630246	0.245741718040484	0.346692165238804	0.307795379926132	0.396676620690036	0.245464704629382	0.309501670048574
ENSMUSG00000020661	Dnmt3a	protein_coding	0.500556277611487	0.484760093587197	0.607799308286245	0.517757706278682	0.625437932900003	0.639918071651181	0.543003685957893	0.470581230726834
ENSMUSG00000020664	Dld	protein_coding	1.05649607554857	1.23307076265575	1.20910911594043	1.15477643743935	1.3922295148671	1.37379069405391	1.0313268738126	1.1709127912724
ENSMUSG00000020668	Kif3c	protein_coding	0.160844474816151	0.157029108409678	0.174766773664726	0.114613958767512	0.162108886972343	0.186004419802765	0.13419968650382	0.131169649123448
ENSMUSG00000020671	Rab10	protein_coding	0.693234251647578	0.723202446816109	0.794642177396422	0.674295960096321	0.83237996364542	0.83425564684308	0.665970943389801	0.649121797007051
ENSMUSG00000020677	Ddx52	protein_coding	0.907697969627133	1.00876031262892	1.08131413237547	1.02203699835112	1.21696082566182	1.09270190879051	0.812648537866096	0.825542904641611
ENSMUSG00000020680	Taf15	protein_coding	0.72723018096733	0.736041777874372	0.731231486980492	0.623657774536995	0.827156297934528	0.818819882207155	0.774015357810886	0.696873373931146
ENSMUSG00000020687	Cdc27	protein_coding	0.738774811683349	0.658100153961578	0.754719254736918	0.715266851972349	0.948224371303888	0.902941744872993	0.849553649217209	0.794658664355989
ENSMUSG00000020689	Itgb3	protein_coding	0.0598863564989119	0.0979846619748656	0.108379681128337	0.0620456150153374	0.0694253058582953	0.175873109410881	0.106384423286062	0.113817104109197
ENSMUSG00000020691	Mettl2	protein_coding	0.566951928702426	0.525736885881176	0.641170643719494	0.567433805220774	0.70211615217437	0.639491923438224	0.576990485155454	0.496232428806311
ENSMUSG00000020692	Nle1	protein_coding	0.851921285863649	0.809350877467923	0.915975000616792	0.712399066629393	0.929144183973337	0.821552444216215	0.678238175646121	0.720611031981419
ENSMUSG00000020694	Tlk2	protein_coding	0.36485862633422	0.417625537353088	0.474799084100849	0.443266015445321	0.559837854134679	0.6001559795807	0.443527966279157	0.444428618183386
ENSMUSG00000020696	Rffl	protein_coding	0.175225611076752	0.144708355755524	0.177860227113192	0.173647357234838	0.206012720031832	0.141984458849345	0.132132837030074	0.120009218839007
ENSMUSG00000020697	Lig3	protein_coding	0.885377963028572	0.927893380286893	1.06213976573238	0.827299343252907	1.09853944045061	1.02703742710461	0.776268624714235	0.759719247682957
ENSMUSG00000020700	Map3k3	protein_coding	0.366162118872802	0.404224307950324	0.446145151272265	0.403010163704922	0.513755340457844	0.584918817781551	0.403885412234354	0.446514528811236
ENSMUSG00000020705	Ddx42	protein_coding	1.56296731586584	1.58700455733971	1.73437663803884	1.56147912409499	1.84339775087045	1.7297760659938	1.52867378873822	1.47674293105734
ENSMUSG00000020706	Ftsj3	protein_coding	3.37623924564135	3.5097273032268	3.46476646130687	3.48023359201414	3.88419807185875	3.3351460791168	2.9550462431364	3.2092726678705
ENSMUSG00000020707	Rnf135	protein_coding	0.174160154600883	0.154596982686382	0.251984436287789	0.311799617806288	0.390625221994192	0.345347299712394	0.251662793680607	0.255894125312062
ENSMUSG00000020708	Psmc5	protein_coding	2.05516698898306	2.01411669215946	2.16683808631121	2.14525566991033	2.44860481939919	2.26374751249855	2.12513825684011	2.1223653841947
ENSMUSG00000020712	Tcam1	protein_coding	0.167894921195588	0.26170361679753	0.250783485489335	0.3636463189824	0.331029176258396	0.286370494214809	0.196609096836865	0.205330076479236
ENSMUSG00000020715	Ern1	protein_coding	0.454281979553191	0.415870055804686	0.52246077124594	0.458598733235007	0.573062573633356	0.57095132533615	0.500115405103535	0.420219985757891
ENSMUSG00000020717	Pecam1	protein_coding	0.414833834453942	0.45388746006508	0.566264848699137	0.568651883192166	0.678873947703256	1.0755155568526	0.947541842966999	0.831095494325788
ENSMUSG00000020718	Polg2	protein_coding	0.674002259874244	0.864940432397883	0.823295992799052	0.822198042851464	0.931265869670893	0.835889778363206	0.677435453056961	0.663892699478122
ENSMUSG00000020719	Ddx5	protein_coding	5.96213377086976	6.05652749113112	6.31424875596483	6.03112661921876	6.31071349731153	6.33678924997694	5.96588247393778	5.83194854890148
ENSMUSG00000020720	Psmd12	protein_coding	0.832677637723204	0.873671617730791	0.938411982675161	0.839750714165798	1.06444883349534	0.969065852637662	0.745749400685926	0.74797376199915
ENSMUSG00000020721	Helz	protein_coding	0.19599087552523	0.178336857993806	0.237949022415491	0.210126871632932	0.281633626744625	0.327490136516535	0.268136234097986	0.245262032248251
ENSMUSG00000020732	Rab37	protein_coding	0.36937465101765	0.376084991975269	0.454693842969664	0.35161976708388	0.367201943563933	0.206657460186345	0.176885529834949	0.119221628760498
ENSMUSG00000020733	Slc9a3r1	protein_coding	1.20054943040035	1.26789791985143	1.40095540869023	1.28839496021754	1.54560858468032	1.57025051865426	1.26484353677925	1.26745748977502
ENSMUSG00000020736	Nt5c	protein_coding	3.76268145225818	3.99046976836563	3.63315590280902	3.83628051270569	4.18764174649456	4.01517815771712	3.60969898747571	4.15999970777959
ENSMUSG00000020737	Hn1	protein_coding	1.19949255852847	1.41976043354501	1.44876513430322	1.39004799140426	1.59665865321577	1.60566436725025	1.33167849214525	1.35519684521481
ENSMUSG00000020738	Sumo2	protein_coding	1.96083562227882	2.23708280717995	2.11051832644735	2.0739950854586	2.19746009294137	2.25611786840559	1.85772995450525	2.04940227122656
ENSMUSG00000020739	Nup85	protein_coding	1.22614451195322	1.34305023734156	1.39420290892752	1.3232174887403	1.50679886369641	1.47601592155283	1.27799117924637	1.26700835057184
ENSMUSG00000020740	Gga3	protein_coding	0.606333452236795	0.656320265032845	0.726064176072925	0.621714421274434	0.806472963555162	0.981853325522463	0.764712505530448	0.769942999791474
ENSMUSG00000020741	Cluh	protein_coding	1.5504382538818	1.63799092746899	1.66174980221799	1.6238770157954	1.9208534307824	1.6219433039065	1.39381728230744	1.4131619563815
ENSMUSG00000020743	Mif4gd	protein_coding	0.867372103738379	0.778909737260005	1.14825871395662	0.954343237694106	1.28055003587921	1.15646283143184	0.798377267582915	0.751159157988711
ENSMUSG00000020744	Slc25a19	protein_coding	0.567580497575161	0.581933599897467	0.702231904511098	0.713931492299344	0.714228222597887	0.620258286938905	0.635220214596863	0.514988029234554
ENSMUSG00000020745	Pafah1b1	protein_coding	1.05176265560682	1.07549777595138	1.17093056775131	0.953097058720876	1.1699348209176	1.18465637970101	0.968414152515513	0.958165657357613
ENSMUSG00000020747	2310067B10Rik	protein_coding	0.436903545345479	0.398044570541777	0.537587000028104	0.518419854812621	0.695371436177762	0.556387025263528	0.451013045732975	0.428824974386239
ENSMUSG00000020752	Recql5	protein_coding	0.180239060683705	0.235847864243712	0.304896747295041	0.249534112898671	0.300998015949813	0.437922814306775	0.356355376949983	0.313778237583214
ENSMUSG00000020755	Sap30bp	protein_coding	0.582500381683374	0.683359867912688	0.683585969653333	0.67692700603609	0.71818236073696	0.686091776250754	0.64628705696627	0.582019868619626
ENSMUSG00000020766	Galk1	protein_coding	2.07592984150846	1.99273850750154	2.18621843784408	2.10459111105902	2.37019185163555	2.0504920537037	2.05805780426489	1.91350794670725
ENSMUSG00000020770	Unk	protein_coding	0.540036935066695	0.608888527911294	0.679085057398965	0.682765838137748	0.805795239815043	0.728030998758571	0.583561607872275	0.517362666983038
ENSMUSG00000020773	Trim47	protein_coding	0.266963114763727	0.285155804034108	0.421919089070109	0.113422799501336	0.115283342866346	0.0401801029548684	0.00154982631562802	-0.039523836143494
ENSMUSG00000020775	Mrpl38	protein_coding	0.930236085693918	0.995526644154169	0.976821094938166	0.988752289483855	1.19803649222995	1.03236745660106	0.88519474496591	0.962047433624256
ENSMUSG00000020776	Fbf1	protein_coding	0.873805244210904	0.981417743075528	1.08475472212185	1.05210222306468	1.26021185515739	1.09201375685314	0.824954431896849	0.829065418943915
ENSMUSG00000020777	Acox1	protein_coding	0.743243907693227	0.716724842925021	0.918976467044008	0.674726106847514	0.834944685437613	0.531325659166581	0.394129288149011	0.332219629800957
ENSMUSG00000020778	Ten1	protein_coding	0.446423790777186	0.4595195802153	0.499425155249334	0.299745910952351	0.440680072989237	0.559111734464562	0.421526036694464	0.450136521582776
ENSMUSG00000020780	Srp68	protein_coding	0.463769039000673	0.554994661530944	0.569873140079405	0.571178656842379	0.646714710619323	0.78042145857982	0.627731914302006	0.61652053755494
ENSMUSG00000020781	Tsen54	protein_coding	0.722613130483666	0.625267272040433	0.812940339448626	0.77374900477233	0.941742851540507	0.68334506727195	0.61431181827341	0.519935877378234
ENSMUSG00000020782	Llgl2	protein_coding	0.0826168501170196	0.083125104592081	0.104465312492271	0.124335344859078	0.133765076646613	0.120170079826816	0.106591949875866	0.0875876029589697
ENSMUSG00000020783	1200014J11Rik	protein_coding	0.763686027249214	0.811685937831816	0.855702437585487	0.878676018319969	1.00384021765748	1.04468386931116	0.910302612412879	0.87604200204842
ENSMUSG00000020785	Camkk1	protein_coding	0.24803957449519	0.206017842173097	0.27101743025373	0.260071994888044	0.329953948305431	0.143281901192353	0.109541778654556	0.115206331745109
ENSMUSG00000020787	P2rx1	protein_coding	0.236496970651691	0.192070537370958	0.393438470752352	0.229201567795631	0.339499163907813	0.237070221605294	0.110764096725476	0.0557812454174226
ENSMUSG00000020788	Atp2a3	protein_coding	1.48626705862589	1.40518246079883	1.73026443846413	1.33593161868068	1.56509107666384	1.72059114104175	1.52347030278818	1.37701797178827
ENSMUSG00000020790	Ankfy1	protein_coding	0.404051366064957	0.413775609957699	0.500146176065822	0.487804511640387	0.591115897202078	0.569363765956833	0.462546003801348	0.438683500488208
ENSMUSG00000020792	Exoc7	protein_coding	1.06578130973309	1.09968339357276	1.11042592963811	1.08225011472253	1.25426171489257	1.02343228610716	0.956205224730797	0.946137127050194
ENSMUSG00000020794	Ube2g1	protein_coding	0.196506585224918	0.190907577263641	0.23697145193427	0.196665626972593	0.255921936821307	0.235638435113584	0.209976084412981	0.184154531559573
ENSMUSG00000020798	Spns3	protein_coding	0.16912260718308	0.201917668637342	0.281282090920785	0.326169704263605	0.272476861090189	0.451954417800201	0.451744736384054	0.32430887749147
ENSMUSG00000020801	Med31	protein_coding	0.519817765030808	0.633827954982125	0.559265582309049	0.436528624984661	0.61422081599183	0.73946298812099	0.453904794015802	0.550191938116351
ENSMUSG00000020802	Ube2o	protein_coding	0.26805521503553	0.220687225811139	0.319692846554812	0.267498240004637	0.449861295292162	0.366737320717162	0.212722186931179	0.257162050882011
ENSMUSG00000020803	Txndc17	protein_coding	1.3052696394638	1.21968053378278	1.05381427771452	1.01458179827225	1.32390911150364	1.48387452208748	1.2055284916245	1.36031937744454
ENSMUSG00000020806	Rhbdf2	protein_coding	0.121649808941725	0.115000674295226	0.178609388266046	0.129088746193368	0.146413464816105	0.290591472378271	0.243101132323281	0.210786480517015
ENSMUSG00000020807	4933427D14Rik	protein_coding	0.213606896821086	0.222996948466798	0.250779311282839	0.281250878078439	0.370568938108852	0.333653772418188	0.272667903709503	0.275708351814823
ENSMUSG00000020808	Fam64a	protein_coding	1.07940620103712	1.2013053834347	1.40394413652453	1.32490193710857	1.23218005606242	1.32673763101402	1.38964932201729	1.12554924945061
ENSMUSG00000020812	1810032O08Rik	protein_coding	0.826823449761736	0.941887982574799	0.926731591209178	0.848994766433007	0.845068394329858	0.848909240020193	0.794169739906779	0.751907364140341
ENSMUSG00000020817	Rabep1	protein_coding	0.487930673316649	0.601389803007143	0.608703764928912	0.524053499944868	0.598973465290399	0.562249458975853	0.39815074603435	0.43947296149963
ENSMUSG00000020818	Mfsd11	protein_coding	2.3326636514711	2.55409985142686	2.36775271335749	2.23015917919753	2.07574503839499	1.97383620900198	2.190926855668	2.08738848808328
ENSMUSG00000020821	Kif1c	protein_coding	0.342589870396683	0.362133338693524	0.418877683919586	0.483424196665567	0.641991195491313	0.678296771289183	0.527266218844379	0.586805007984731
ENSMUSG00000020823	Sec14l1	protein_coding	0.232286155369936	0.175976633346032	0.290282105859921	0.182117168764949	0.311892358671691	0.306777424552333	0.207626307305145	0.210909419362181
ENSMUSG00000020827	Mink1	protein_coding	0.639236811674659	0.690507436686791	0.767897523500387	0.586179332156568	0.803910084058972	0.510909055108828	0.273980679278153	0.308107202782056
ENSMUSG00000020828	Pld2	protein_coding	0.237321590553939	0.127818327914205	0.257986055865643	0.210508880565852	0.216663564291355	0.0676289484875223	0.132544292882068	0.0523777932736953
ENSMUSG00000020831	0610010K14Rik	protein_coding	0.117768048478665	0.26826235169602	0.130467828218797	0.114133360309091	0.103902036935997	0.0444507474046032	-0.058450281151776	0.0573504552767347
ENSMUSG00000020832	Eral1	protein_coding	0.831338745710634	1.03056815930748	0.995152318118295	1.04881043926333	1.04112670100616	0.797868897204706	0.679828396548855	0.693972891154607
ENSMUSG00000020834	Dhrs13	protein_coding	0.407015581557637	0.40949335937467	0.477638470839241	0.44384902730076	0.617833023889255	0.398001985177908	0.255361036515583	0.317753038088685
ENSMUSG00000020840	Blmh	protein_coding	0.769693329253963	0.86412797700894	0.890576347845718	0.820720151457066	0.952794396311931	1.0162957880309	0.873122546541669	0.867344151650963
ENSMUSG00000020841	Cpd	protein_coding	0.234209960560415	0.232298823506681	0.26190415475233	0.221708222589275	0.273696202167723	0.253871880656737	0.212351319261998	0.194557740252241
ENSMUSG00000020843	Timm22	protein_coding	0.596331679405044	0.468320869821243	0.66449203445165	0.649836787748715	0.88859854476425	0.565568917363369	0.573104503632892	0.511601440852857
ENSMUSG00000020846	Fam101b	protein_coding	0.243926243673082	0.236174918142727	0.168106270565145	0.139814819950424	0.175759377220457	0.159198905653817	0.106859601250186	0.193531761435601
ENSMUSG00000020849	Ywhae	protein_coding	1.93740008101069	1.87903866912759	2.11460677299115	1.96665436936668	2.2726376679236	2.24990727705291	2.10131904463805	1.95256602559315
ENSMUSG00000020850	Prpf8	protein_coding	2.58214117665957	2.55797524209051	2.79058093609538	2.59263694550988	2.93468644121614	2.829357577353	2.57405247374534	2.42717404963529
ENSMUSG00000020859	Spag9	protein_coding	0.540104259868588	0.573231040497655	0.700838914214303	0.510867057023557	0.610295107460786	0.787388073999307	0.659580465186626	0.568175227198141
ENSMUSG00000020863	Luc7l3	protein_coding	2.14293488086473	2.37513874774991	2.46841121150524	2.26184986002292	2.5701060585954	2.4412761860286	2.01958503499287	2.14587949889358
ENSMUSG00000020864	Ankrd40	protein_coding	1.16686780657044	1.05321739556401	1.194667903286	1.16645804658161	1.51178661884096	1.24583659871543	1.07454681641895	1.07986176728075
ENSMUSG00000020868	Xylt2	protein_coding	0.487232852864262	0.51009521773932	0.6214959801327	0.480028705843143	0.581801184574055	0.606351097626975	0.436191439783385	0.37250971661301
ENSMUSG00000020869	Lrrc59	protein_coding	1.7079506213199	1.79700396249172	1.77853814359484	1.95198198716913	2.25071544280099	1.9183520058158	1.64436646462837	1.79692956328105
ENSMUSG00000020873	Slc35b1	protein_coding	0.903602844297099	0.907072160838738	0.887445576886397	1.02105229178031	1.11660320110705	1.12821978038161	1.01915069597483	1.05657663441784
ENSMUSG00000020876	Snx11	protein_coding	0.477080518151514	0.516219150077898	0.668279691844274	0.493753681080497	0.645739997307506	0.614020549627055	0.535425140838223	0.46212321095125
ENSMUSG00000020877	Scrn2	protein_coding	1.29936400115268	1.61243247993542	1.62983972512483	1.84818322375011	1.91174272330312	1.58911882095179	1.28799418553342	1.40439012222776
ENSMUSG00000020882	Cacnb1	protein_coding	0.198822644215651	0.164301673867378	0.190768030572924	0.137560327452632	0.188683430939163	0.284356319914318	0.241432149567614	0.25642398473301
ENSMUSG00000020883	Fbxl20	protein_coding	0.356842162409715	0.327755404966903	0.423166678306755	0.348964969364025	0.438923529256048	0.455764149645382	0.367422964648783	0.331743092247364
ENSMUSG00000020886	Dlg4	protein_coding	0.356391270292693	0.361822116366165	0.376649512736882	0.278229647863116	0.396170856649206	0.343664647792067	0.252907492923709	0.272409931942149
ENSMUSG00000020888	Dvl2	protein_coding	0.949765456419359	0.971337565511058	1.1499253461727	0.821832959974058	1.04918299132773	1.21868026726658	1.02240828201614	0.953728059807497
ENSMUSG00000020889	Nr1d1	protein_coding	0.0875834766027125	0.0838252710648026	0.134250668579584	0.0789500669568006	0.1202854617697	0.125114485099652	0.0662795093386362	0.0498452939352643
ENSMUSG00000020891	Alox8	protein_coding	0.0713636277662872	0.121502990911841	0.116627076623753	0.0590027841736868	0.032326286513635	0.0834905776779769	0.0755072838209675	0.0636035227193902
ENSMUSG00000020893	Per1	protein_coding	1.13461357842965	1.14155189831798	1.23792326508781	1.23325553853968	1.26804341717724	1.42076360342456	1.06089281453736	0.951058181746559
ENSMUSG00000020894	Vamp2	protein_coding	0.960213266493517	1.05594774735412	1.18132780128676	0.923393060326349	1.07480923958885	1.33112906107306	1.24889944915551	1.05575017650312
ENSMUSG00000020895	Tmem107	protein_coding	0.521220537492831	0.52097105144482	0.531650902046757	0.679798078366815	0.525176395877506	0.341556045604722	0.474129094514619	0.372182424250257
ENSMUSG00000020897	Aurkb	protein_coding	1.52941823010609	1.7749883142661	1.68215351001847	1.64848767925273	2.01072511391822	2.1477475522077	1.85680203837199	1.96218563396795
ENSMUSG00000020898	Ctc1	protein_coding	0.868241404401337	0.941785310200876	0.991176673180301	1.0203043143458	1.18580369398813	1.00867605076046	0.932577731263735	0.862200477689065
ENSMUSG00000020899	Pfas	protein_coding	1.25603273044952	1.30723133246536	1.43267002044664	1.32560190549059	1.62867762108723	1.37255114554368	1.18713220913895	1.08520011428466
ENSMUSG00000020901	Pik3r5	protein_coding	0.185148385685727	0.170051152717371	0.19822080801108	0.206834795544069	0.291891191705927	0.355397488289544	0.269729345528292	0.265683887264718
ENSMUSG00000020910	Adprm	protein_coding	0.167218372269839	0.213788939707443	0.214936371268361	0.339406792791077	0.332947213838594	0.248760183888157	0.181477732741198	0.201544525913964
ENSMUSG00000020914	Top2a	protein_coding	3.45930908978196	3.6913218174106	3.63212837211733	3.49012260183315	3.86143475397953	4.21680933934164	3.93119681843181	4.00471723161333
ENSMUSG00000020917	Acly	protein_coding	1.19063028335762	1.24417111633402	1.35374209999156	1.28317583766295	1.56838794123614	1.51433085758595	1.15044715960621	1.2262655369463
ENSMUSG00000020918	Kat2a	protein_coding	1.53292291890754	1.58130087482687	1.75102006729862	1.60067814933196	2.00135943309571	1.79788727099268	1.47214660166277	1.47354419955237
ENSMUSG00000020919	Stat5b	protein_coding	0.661916135367213	0.732173392647425	0.777726529886513	0.693039161268746	0.857978160203953	0.733337745056608	0.550391060892024	0.570815972290777
ENSMUSG00000020921	Tmem101	protein_coding	0.783979827140444	0.621236228610334	0.861166412365552	0.775794066792394	1.03018379052049	0.813798131290963	0.587833578375684	0.562526661490927
ENSMUSG00000020922	Lsm12	protein_coding	0.503062108151198	0.476846041876114	0.589491380515568	0.525828963714177	0.741583893866088	0.644284762116388	0.492601263692629	0.478123723877538
ENSMUSG00000020923	Ubtf	protein_coding	2.92989879496514	3.05664506398884	3.13004226535419	2.93227458856979	3.27179620075453	3.047158788307	2.67360118331146	2.72566311069944
ENSMUSG00000020925	Ccdc43	protein_coding	1.04129601675921	1.137345686338	1.25981934370648	0.946006649070745	1.22364955544199	1.19262372738255	0.78848777265604	0.883258004614344
ENSMUSG00000020926	Adam11	protein_coding	0.22411391933847	0.191910157305915	0.29461260154589	0.228124156056664	0.290956925716247	0.349358198591805	0.325625894126602	0.246966432296904
ENSMUSG00000020929	Eftud2	protein_coding	1.06227718308234	1.24690299337585	1.28748034809716	1.14710885239422	1.43878157236659	1.41669892625156	1.0417374121918	1.12294549864825
ENSMUSG00000020935	Dcakd	protein_coding	0.160417328017699	0.149625170027211	0.175604398744056	0.134470611135463	0.192744124400366	0.175202706530895	0.145906340242221	0.137672405550941
ENSMUSG00000020936	Nmt1	protein_coding	0.629553140253724	0.641019280685907	0.749836011306112	0.71897901280835	0.835059215784226	0.859336310724502	0.73751282616945	0.687098323509878
ENSMUSG00000020941	Map3k14	protein_coding	0.288579802350414	0.28069260278743	0.314894865182006	0.327444591547619	0.403691292357532	0.370641843460826	0.314361775575471	0.314752663901789
ENSMUSG00000020946	Gosr2	protein_coding	0.954441735949521	0.866773265776121	1.04335697908375	0.922609917177012	1.21299399948217	1.29091376430328	1.05770146342882	1.04760944225787
ENSMUSG00000020948	Klhl28	protein_coding	0.082518905681521	0.11322283548543	0.213692972047501	0.177377322696486	0.185388328777802	0.236037564338446	0.121282953379342	0.0995619740720411
ENSMUSG00000020949	Fkbp3	protein_coding	2.27060260942846	2.40895967981933	2.39100188028916	2.23175006348708	2.55695001756376	2.18931915692289	1.97121921200871	2.01623521973154
ENSMUSG00000020950	Foxg1	protein_coding	0.0123106550540954	0.025479867282418	0.0256539151140262	0.118145785907406	0.0202135900133518	0.0236557508650255	0.0397611776595321	0.029546515424021
ENSMUSG00000020952	Scfd1	protein_coding	0.298297200344256	0.288118811215238	0.340197928638438	0.308411179615622	0.425592004284333	0.373938973826644	0.264030459749283	0.290893963004634
ENSMUSG00000020954	Strn3	protein_coding	0.485675165919173	0.565087179832797	0.580689901888086	0.525429492256567	0.639330541060769	0.60955883466694	0.401044608964511	0.457042756339339
ENSMUSG00000020955	Ap4s1	protein_coding	0.110766554345474	0.122581267537383	0.128742499243888	0.0630130614740011	0.112404686997815	0.123563297446923	0.0525019229856129	0.0802924348828498
ENSMUSG00000020956	Dtd2	protein_coding	0.244006372479779	0.328625744384637	0.31741687925995	0.364331563445861	0.34176630055583	0.31783513449883	0.293694615305828	0.264015198004229
ENSMUSG00000020962	Gtf2a1	protein_coding	0.646930189656036	0.528261144140897	0.745274495311852	0.586931145605154	0.789343990013709	0.830225213776961	0.764724064992218	0.614342340193393
ENSMUSG00000020964	Sel1l	protein_coding	0.834435910226453	0.830809496242137	0.940032023423885	0.84283565246656	1.06486367090974	0.915308802912284	0.741233460300946	0.762828863291838
ENSMUSG00000020973	Dnaaf2	protein_coding	0.748044012168275	0.940304344466033	0.854619363818013	0.952187328949108	0.981280999176674	1.044938917711	0.775476814754343	0.934827967381853
ENSMUSG00000020974	Pole2	protein_coding	0.297594892584304	0.260964481413319	0.310669065350159	0.341109800927864	0.456276332399951	0.399649877986367	0.366678735143155	0.359953398293548
ENSMUSG00000020978	Klhdc2	protein_coding	1.5096436242173	1.61489825683529	1.66551489341318	1.83265585772547	1.84428671016973	1.71580945693794	1.64909090872753	1.55010998963798
ENSMUSG00000020982	Nemf	protein_coding	1.01014584063133	1.20728650125794	1.18638809723545	1.14130383804333	1.31580755923939	1.32380767545877	0.963575168414792	1.07011757075402
ENSMUSG00000020986	Sec23a	protein_coding	0.226510914658005	0.22005802899093	0.258170501878484	0.21720642116685	0.24331745810565	0.215737707282904	0.186642047349777	0.173895650572939
ENSMUSG00000020988	L2hgdh	protein_coding	0.195937691808646	0.151760132133202	0.196720666641248	0.207874411414677	0.271539190483674	0.144774385435899	0.131897683743605	0.127195028382865
ENSMUSG00000020993	Trappc6b	protein_coding	0.252115890675668	0.25532782335269	0.215956533855572	0.313053916941255	0.317780567658309	0.310769969496398	0.261924641632286	0.33007622178036
ENSMUSG00000020994	Pnn	protein_coding	3.47359938596387	3.7068338533201	3.86155175887762	3.60196157124807	3.93468244259422	3.94355362996934	3.70709154654514	3.58408657358134
ENSMUSG00000021000	Ctage5	protein_coding	0.608897712388386	0.679358119979469	0.763947395066005	0.657544035147829	0.808884566395872	0.823173602303684	0.62296283251984	0.611202963507329
ENSMUSG00000021007	Spata7	protein_coding	0.125736302878095	0.0913442815248396	0.116410009835721	0.0605234976064199	0.127452956614121	0.148086437728732	0.1124276265636	0.115879525059429
ENSMUSG00000021009	Ptpn21	protein_coding	0.134410439079558	0.167847178132258	0.146217580413163	0.0933506391606931	0.0884210575144168	0.063200704311227	0.0265578258608001	0.0449680165986634
ENSMUSG00000021012	Zc3h14	protein_coding	1.14055945945384	1.18080586788421	1.27242657027636	1.09985544028431	1.41368637352399	1.2453837122337	0.97284164869515	1.01149104509217
ENSMUSG00000021013	Ttc8	protein_coding	0.0971158398729638	0.141150567040978	0.107706737004585	0.0942475159108842	0.066777109394128	0.0702084333323875	0.0602035974325482	0.079460393412761
ENSMUSG00000021018	Polr2h	protein_coding	0.868482142140176	0.817440692954296	1.13145194221645	0.902243694139016	1.17284903296278	0.939697469123583	0.696346249255312	0.631798647060154
ENSMUSG00000021020	Srp54c	protein_coding	0.523464378860286	0.512717142847325	0.63713712298577	0.451687996437845	0.615081160676799	0.594278717302808	0.435873337402906	0.433940547574051
ENSMUSG00000021022	Ppp2r3c	protein_coding	0.599972739399492	0.853686843158141	0.743328717128243	0.851306148200027	0.950688640068617	0.876715890771761	0.556473955983615	0.709969124969129
ENSMUSG00000021023	1110008L16Rik	protein_coding	0.100623819635438	0.122169741411649	0.133738701559001	0.152572392681414	0.201445926319795	0.154253265773688	0.08835023194262	0.0981148436097488
ENSMUSG00000021024	Psma6	protein_coding	0.77576750397359	0.827109287792633	0.87050080099769	0.799721691019755	0.98529507281011	1.03977054253228	0.874382412883112	0.912639779505814
ENSMUSG00000021025	Nfkbia	protein_coding	2.38053157688909	2.28651924793865	2.44896945594294	2.67229937084948	2.87709728006708	3.24587299439312	2.8095788038021	2.87090086749022
ENSMUSG00000021027	Ralgapa1	protein_coding	0.262819742621253	0.287396945722835	0.324093869940746	0.261586558177163	0.312950914011095	0.278149678826035	0.244397332494506	0.194216694150219
ENSMUSG00000021028	Mbip	protein_coding	0.329619575127987	0.346539280658358	0.383833502888202	0.262654499259449	0.252070769203044	0.28401456689368	0.29494416593053	0.222843996531662
ENSMUSG00000021033	Gstz1	protein_coding	0.62006499913314	0.633528842216299	0.650868387116955	0.706605079800874	0.787703435074127	0.58990059414794	0.583462615590099	0.523571695331599
ENSMUSG00000021036	Sptlc2	protein_coding	0.308445774134588	0.37035442335848	0.392163486129083	0.341666120194432	0.417050768721417	0.365476333981426	0.221272645472194	0.278012954809392
ENSMUSG00000021037	Ahsa1	protein_coding	2.44203343326215	2.66159179741872	2.60250915328086	2.67460287617984	2.88389520279688	2.64947948194398	2.33044023745722	2.50565231185171
ENSMUSG00000021038	Vipas39	protein_coding	0.647852297570551	0.625903761956124	0.657791802972423	0.584539975190869	0.713192330667684	0.599772221981346	0.512223568269295	0.533104037410702
ENSMUSG00000021039	Snw1	protein_coding	2.10466676566196	2.20002270970312	2.37696704235365	2.14572466994305	2.39039038495917	2.14372439129749	1.88652471517501	1.83327711465845
ENSMUSG00000021040	Slirp	protein_coding	0.348173890246593	0.433667342734476	0.323894732605654	0.303059512213602	0.391323714219459	0.425508369885434	0.158208535470863	0.350308904609554
ENSMUSG00000021041	2700073G19Rik	protein_coding	1.14860700418461	0.715308912322821	1.23561721027434	1.35614574546319	1.99367574760512	1.61794111270759	1.14959965139584	1.29405444909484
ENSMUSG00000021048	Mthfd1	protein_coding	0.777630960640087	0.798932676797906	0.791576387158009	0.801024804216888	1.00582811481708	0.732582761003286	0.59810990376609	0.657403163425151
ENSMUSG00000021051	Ppp2r5e	protein_coding	0.130918136301678	0.14313502631533	0.129382995436066	0.123446411674617	0.159161566581215	0.164362665356029	0.129759245879256	0.146753325921119
ENSMUSG00000021054	Sgpp1	protein_coding	0.32099196821455	0.301925799060602	0.402999869027825	0.307509485933312	0.462347215049023	0.356808903832728	0.255688788112195	0.240166731685908
ENSMUSG00000021057	Akap5	protein_coding	0.108550831790855	0.178664337648156	0.15660763364152	0.0969274755353379	0.161197957034182	0.396253631354551	0.228277049261254	0.278013061864514
ENSMUSG00000021065	Fut8	protein_coding	0.249253660077163	0.305466056358767	0.301762849142727	0.229525406047307	0.3159183920396	0.275390124722845	0.168831968435281	0.203970035668503
ENSMUSG00000021067	Sav1	protein_coding	0.477529257462526	0.503477565657174	0.561960123237485	0.489208875566389	0.533771706126754	0.553544335629149	0.471790636712258	0.408138117188733
ENSMUSG00000021068	Nin	protein_coding	0.803842041645594	0.86895922191058	0.886186234000547	0.847596692181235	1.12731877851486	1.17314868477001	0.887001767867308	0.975744376578458
ENSMUSG00000021069	Pygl	protein_coding	0.815212877319772	0.846657336868873	0.891423590463914	0.705556933514316	0.824262948941096	0.234295771128094	0.0877515341617961	0.1582425822093
ENSMUSG00000021072	Tmx1	protein_coding	1.18666657518967	1.31783656698828	1.36046766415049	1.34207280902589	1.53159497853733	1.41197605504029	1.10782475751113	1.21737178096279
ENSMUSG00000021076	Actr10	protein_coding	0.290987102676629	0.326252447430308	0.332355992252946	0.340024728717874	0.394815497070484	0.374872053171239	0.24970753579658	0.278834301962349
ENSMUSG00000021079	Timm9	protein_coding	0.276958432044977	0.359738055672101	0.297561984413233	0.237255570121231	0.357757847389082	0.372959326571846	0.149264155015424	0.287626035496281
ENSMUSG00000021094	Dhrs7	protein_coding	0.547741661312414	0.371736509845724	0.553138186539266	0.513738092619494	0.703228832915137	0.364942917972164	0.278963297352748	0.303535890500428
ENSMUSG00000021096	Ppm1a	protein_coding	0.732407556396534	0.749066012534726	0.925655907479518	0.748923374416519	0.899631220638409	0.839396070808004	0.648312709980052	0.609632902655058
ENSMUSG00000021102	Glrx5	protein_coding	0.68766240838466	0.565828234130293	0.709999195117737	0.880382341224859	0.899548781848454	0.7355889780072	0.827949771364083	0.705162619291568
ENSMUSG00000021103	Mnat1	protein_coding	0.146288568805013	0.173700248991268	0.156131391750926	0.147294912640871	0.163261400631798	0.141636510826967	0.114352181632841	0.127098543135265
ENSMUSG00000021108	Prkch	protein_coding	0.124257908613806	0.119066342696239	0.162568469656863	0.0889842028581652	0.123310065625435	0.116655940145867	0.0811204590017997	0.072820174322586
ENSMUSG00000021109	Hif1a	protein_coding	0.704341605087038	0.831479666039011	0.92122527290615	0.866292836497667	0.980027070022755	1.17386575903357	0.885232202740111	0.899150716012766
ENSMUSG00000021111	Papola	protein_coding	0.780953186886725	0.822457090920511	0.897781740154639	0.879587565438314	1.06575906329107	1.03569011393234	0.841371478074406	0.820342894424004
ENSMUSG00000021112	Mpp5	protein_coding	0.204864642590783	0.235042388968972	0.25592360231043	0.219942228961379	0.256590100456948	0.23925629438705	0.168120055117492	0.169624336983473
ENSMUSG00000021113	Snapc1	protein_coding	0.478804833731381	0.466857095412226	0.536830407795734	0.40511450344125	0.534433790351065	0.350639124838013	0.239279090037778	0.285211956004774
ENSMUSG00000021114	Atp6v1d	protein_coding	1.13446516391909	1.29772782849059	1.24709995889485	1.08693274445563	1.25941625763194	1.35097724494934	1.12203507853249	1.22107322978384
ENSMUSG00000021115	Vrk1	protein_coding	0.521937513727814	0.632790551865701	0.585494437876297	0.579829062155705	0.638888261292411	0.768736408069895	0.679816884471258	0.676316957743734
ENSMUSG00000021116	Eif2s1	protein_coding	1.28414543143981	1.47682176303377	1.41907972985593	1.44659170542063	1.63737645852042	1.38524473202826	1.16269720480742	1.22431704258884
ENSMUSG00000021120	Pigh	protein_coding	0.728123298611168	0.720365954084983	0.875278569626906	0.687530718323815	0.939006209065835	1.10608718908986	0.853928369892545	0.88418910437336
ENSMUSG00000021123	Rdh12	protein_coding	0.185258692119136	0.249102073546692	0.252802348961362	0.304090600194312	0.215463132119992	0.210003637709419	0.215535655290272	0.177269330768811
ENSMUSG00000021124	Vti1b	protein_coding	1.10799907315907	1.44003590637739	1.417630242754	1.4300335196774	1.50337749624775	1.37243424534939	0.979067325868938	1.12303227082024
ENSMUSG00000021127	Zfp36l1	protein_coding	0.87524994322142	0.818613439950386	0.798340969143362	0.770538612536811	1.02622115062338	1.87820261237553	1.68830501985937	1.69331071251375
ENSMUSG00000021131	Erh	protein_coding	1.32051117782546	1.30169415749078	1.21210014573425	1.27572414046347	1.51910331314041	1.34434567567831	1.16394523285551	1.30878159214715
ENSMUSG00000021133	4933426M11Rik	protein_coding	0.14916761858732	0.125118381714357	0.197932490886193	0.162774719902524	0.222172025582776	0.188487063414689	0.135422905998473	0.113820620479638
ENSMUSG00000021134	Srsf5	protein_coding	5.67989140659623	5.96570145791426	6.12082273217325	5.93335548876399	6.10926731037988	6.12721583425921	5.61064279581458	5.5978470828665
ENSMUSG00000021140	Pcnx	protein_coding	0.149069514091237	0.162497059151215	0.183628000421241	0.158921500282161	0.197886181297679	0.183301051662408	0.133596458472442	0.127871410595761
ENSMUSG00000021143	Pacs2	protein_coding	0.281652838604222	0.311155587003367	0.32449476117091	0.260702499146923	0.315610296625292	0.243390813319988	0.18922703488143	0.174134911800576
ENSMUSG00000021144	Mta1	protein_coding	0.652249781733677	0.589662781909958	0.739783181910417	0.687183837976076	0.845782020734235	0.874053614779717	0.760667018000538	0.652303061888398
ENSMUSG00000021147	Wdr37	protein_coding	0.181914511260831	0.206866255511704	0.22486436266564	0.192391479809686	0.218154096735089	0.237835812432972	0.19925901297308	0.180237164498403
ENSMUSG00000021149	Gtpbp4	protein_coding	1.50295253562745	1.69928367373229	1.74246212226688	1.64931199833418	2.03167315093966	1.88279342933084	1.31692338020942	1.52746801688321
ENSMUSG00000021156	Zmynd11	protein_coding	0.668302449514886	0.791596917808046	0.807190698569037	0.670754631059761	0.778464569041761	0.757986387123461	0.580488129072432	0.606172251535546
ENSMUSG00000021171	Esyt2	protein_coding	0.259582805343008	0.283174530438458	0.296844406284636	0.240683209517555	0.300144169694504	0.241686277992502	0.178779810805569	0.197397764080076
ENSMUSG00000021175	Cdca7l	protein_coding	1.12796278795024	1.17746803201562	1.28362056737325	1.16113891865153	1.39529324193348	1.00097758308697	0.797969996350162	0.784914857592718
ENSMUSG00000021177	Tdp1	protein_coding	0.0708762267002572	0.0727354512622777	0.0740338105481059	0.0511507322879036	0.0634774196815637	0.0809017084356518	0.0984354065739666	0.0700758643709871
ENSMUSG00000021178	Psmc1	protein_coding	1.93904469344741	2.15710378818987	2.00227282504064	2.10347093648339	2.28615524459426	2.00742395998592	1.77650077524476	1.9486296158321
ENSMUSG00000021179	Nrde2	protein_coding	0.78082084839985	0.71591958639408	0.887968512458453	0.71657527116327	0.904288487913389	0.808216648770269	0.772636866033472	0.657199570134449
ENSMUSG00000021180	Rps6ka5	protein_coding	0.143918174280096	0.138538537002404	0.166414649191725	0.142364388937316	0.18492529950517	0.172971567397894	0.136406660158995	0.127703827723849
ENSMUSG00000021182	Ccdc88c	protein_coding	0.493686070744164	0.485571984663359	0.615813870459366	0.573319067004447	0.702361882026231	0.892553719637996	0.772916971605956	0.690457393735904
ENSMUSG00000021188	Trip11	protein_coding	0.632891727524506	0.641736974316252	0.727395160483492	0.587211566933725	0.730888159354322	0.788337546646354	0.706421587025922	0.649040238652766
ENSMUSG00000021189	Atxn3	protein_coding	0.451344317158712	0.496027591828261	0.566759830022449	0.589231494384751	0.696324132051496	0.5742479025353	0.463017671318129	0.446268875958675
ENSMUSG00000021190	Lgmn	protein_coding	0.0388826911342598	0.0464570623186872	0.0760836169229425	0.0461515141098118	0.0208437511913597	0.311069743246722	0.336440965284614	0.265212630075477
ENSMUSG00000021192	Golga5	protein_coding	1.17398490962912	1.27977565726087	1.35256096015261	1.2318662049671	1.39073187777901	1.37565780746219	1.15874548391849	1.10487878072538
ENSMUSG00000021193	Pitrm1	protein_coding	1.24983221044503	1.37451826422921	1.39677117726123	1.27380503142672	1.59922655922742	1.26843212934403	1.00994715898744	1.0733995001898
ENSMUSG00000021196	Pfkp	protein_coding	0.306669316266806	0.329353242459234	0.363315674291154	0.278889071747681	0.362760243249907	0.272636665460643	0.206210887496757	0.229369936767551
ENSMUSG00000021211	Akr1c12	protein_coding	0.186888047964683	0.142200643794527	0.162381598013775	0.0712570227280623	0.126454510588916	0.0146217892906864	0.00971142670672914	0.019430137301985
ENSMUSG00000021213	Akr1c13	protein_coding	0.70449163417782	0.805369158970165	0.904278277433414	0.897445431675511	0.777056158369209	0.237566221924926	0.238360581673823	0.14339489927705
ENSMUSG00000021215	Net1	protein_coding	0.801019820220948	0.862628591211121	1.00847619407227	1.11970174244163	1.13161413271203	1.39629568944193	1.25656028476679	1.1793383099763
ENSMUSG00000021218	Gdi2	protein_coding	2.17943362843093	2.24966965935743	2.36062775735827	2.30012620904115	2.69736840719347	2.63051673582349	2.24066531520297	2.27948326271376
ENSMUSG00000021222	Dcaf4	protein_coding	0.384097087433989	0.418764214736673	0.368091493186369	0.367918673150663	0.373357912611204	0.236272029200889	0.253694068453205	0.221495270703606
ENSMUSG00000021226	Acot2	protein_coding	1.15542075075225	1.26375600477622	1.60447397861013	1.47317753405077	1.44076935261745	1.31691927418497	1.0396701681345	0.896442474459886
ENSMUSG00000021234	Fam161b	protein_coding	0.0717344730577084	0.0515141793866967	0.117191191867687	0.0946917695905289	0.11567827905353	0.181180247245664	0.140324346606224	0.107892490202899
ENSMUSG00000021235	Coq6	protein_coding	0.255889498680892	0.442734686800412	0.371745332499251	0.289049437443466	0.242662943906883	0.426476490612186	0.203553492609976	0.289537273003278
ENSMUSG00000021236	Entpd5	protein_coding	0.53113268118495	0.54568633264429	0.585715864236396	0.417152370801553	0.631678588675103	0.652857387461515	0.407595476381233	0.507774544868525
ENSMUSG00000021238	Aldh6a1	protein_coding	0.33246042252309	0.308947565597061	0.455221783327998	0.319826556815757	0.393298479119394	0.380522017023013	0.267520232276898	0.224708075021248
ENSMUSG00000021240	Abcd4	protein_coding	0.252778319087796	0.214782853948314	0.257420424074046	0.341729583338056	0.355351146004217	0.237624250886498	0.280939716565745	0.223202558190683
ENSMUSG00000021241	Isca2	protein_coding	1.16718862815197	1.00389451933937	1.29845990023124	1.65911407760806	1.85882941998946	1.48765991350603	1.44233873002818	1.31298540285417
ENSMUSG00000021242	Npc2	protein_coding	0.65582716100057	0.632005863873593	0.824220960236747	0.892290678367481	0.944974204983331	1.09639296480016	0.977533239118297	0.859832920635982
ENSMUSG00000021243	Fcf1	protein_coding	1.13673660734535	1.36747603491483	1.19749369842344	1.30915918679438	1.40776527985642	1.12829611451248	0.968715194687264	1.1466230505184
ENSMUSG00000021244	Ylpm1	protein_coding	0.585547924010632	0.599824860809248	0.675639247956403	0.622283475546292	0.744452660486474	0.767851733668547	0.702387826496514	0.606208077416867
ENSMUSG00000021245	Mlh3	protein_coding	0.278077623176074	0.330895711678229	0.329127531306769	0.256298922984775	0.324128538422998	0.241645267057651	0.162128018499329	0.1778685028583
ENSMUSG00000021248	Tmed10	protein_coding	0.755225091384638	0.79627795725314	0.88908118087769	0.97691752991627	1.10379879960059	1.06106328100768	0.909416347762091	0.872964561654158
ENSMUSG00000021250	Fos	protein_coding	5.34729424919321	5.29744434859492	5.47426080819283	5.22191068546954	5.63246153732585	5.66316818929135	5.1850809819678	5.04317047439741
ENSMUSG00000021252	0610007P14Rik	protein_coding	0.529904543235628	0.541045027616631	0.722445544810052	0.547194632452991	0.69964001873559	0.666724262858716	0.445652970817312	0.439245121527866
ENSMUSG00000021254	Gpatch2l	protein_coding	0.383368415631624	0.331848364742599	0.411939967067073	0.333653576220062	0.453429441095396	0.39107944355271	0.328753532535663	0.302820587084688
ENSMUSG00000021256	Vash1	protein_coding	0.0815969127118748	0.143855443790179	0.110998659341562	0.0608708417691317	0.113857789818713	0.0735670918970523	-0.00808799318589767	0.0421979374490442
ENSMUSG00000021258	Ccnk	protein_coding	0.249685693125217	0.242415643814131	0.233121708019302	0.217561065131615	0.263665034581802	0.331643997502624	0.237849954131002	0.269656373330415
ENSMUSG00000021262	Evl	protein_coding	0.028045084825075	0.0243788562432736	0.0862428423695058	0.11723864327477	0.125054064836225	0.500769466535956	0.449252651051172	0.405163850204629
ENSMUSG00000021264	Yy1	protein_coding	1.03203066210308	1.04613737147696	1.12455828206349	0.96851222827516	1.16585189739373	1.23570338829275	0.996226527020486	1.03445463969094
ENSMUSG00000021266	Wars	protein_coding	0.523056265105252	0.623267392088287	0.576268609911723	0.591612848337871	0.681181856082947	0.543200888298125	0.432804778850238	0.469117643939741
ENSMUSG00000021270	Hsp90aa1	protein_coding	6.14405574218222	6.50994895152284	6.31394046151052	6.35043154756042	6.82939128290741	6.62249645117121	6.0677366594883	6.4048191302549
ENSMUSG00000021271	Zfp839	protein_coding	0.450246544328413	0.455366701365679	0.490652369472383	0.560165264978572	0.604654896316077	0.431879782949635	0.480354134724757	0.340273335793857
ENSMUSG00000021273	Fdft1	protein_coding	0.258889258659231	0.36247476885188	0.381905440027703	0.318265158371046	0.31710124476542	0.462127023382617	0.279555417121558	0.34830645408479
ENSMUSG00000021275	Tecpr2	protein_coding	0.117522849585089	0.111415472376787	0.134043859736628	0.156446639056451	0.185769605616839	0.142288366095704	0.132999700846547	0.115692775842196
ENSMUSG00000021276	Cinp	protein_coding	0.35424115838557	0.388913445591303	0.403730466621262	0.368842556682579	0.413505685379044	0.41646282831311	0.419309538571997	0.365117541475921
ENSMUSG00000021277	Traf3	protein_coding	0.215287136054682	0.21479442401821	0.235788044619755	0.218895355323582	0.279759097274534	0.163381656282216	0.135222323143754	0.134550504162726
ENSMUSG00000021281	Tnfaip2	protein_coding	0.348257215219214	0.361471120335697	0.466649961487753	0.2379651947699	0.381072911428487	0.240019682755867	0.0628714259455675	0.125917019343755
ENSMUSG00000021282	Eif5	protein_coding	3.26526054872312	3.23268646505191	3.34787986811951	3.18807285683985	3.57503739970522	3.63668709577896	3.27705284536465	3.28420542440418
ENSMUSG00000021285	Ppp1r13b	protein_coding	0.425669895480527	0.500348849620826	0.511351687133141	0.395675206725604	0.469725362906953	0.326611939800751	0.216296538635404	0.227918036909394
ENSMUSG00000021286	Zfyve21	protein_coding	0.123594548480666	0.194431033081016	0.230764830728932	0.145019755041994	0.171836210747811	0.15819748076032	0.0298087718588164	0.0501269481646588
ENSMUSG00000021287	Xrcc3	protein_coding	0.608076236726334	0.544005503419702	0.58025516499794	0.577115272933357	0.737293567224292	0.733093107498665	0.706387246333895	0.658383273459483
ENSMUSG00000021288	Klc1	protein_coding	0.551743500082479	0.599835484048611	0.647908344277152	0.48886882471953	0.598749053885347	0.57712720429796	0.454905611510044	0.452985539647693
ENSMUSG00000021290	2010107E04Rik	protein_coding	1.46785274966956	1.64937517838765	1.4048650998493	1.35189359851856	1.74796759781599	1.62681344990091	1.10001037471844	1.65139037281405
ENSMUSG00000021298	Gpr132	protein_coding	0.532771248319831	0.663503135784747	0.664275123540483	0.48561227519911	0.555237682462141	0.676693833043265	0.479107772831975	0.50121850880219
ENSMUSG00000021302	Ggps1	protein_coding	0.944732637281011	0.767632650058847	0.841171621377824	0.705349956229861	0.873479008733604	0.792973587408537	0.80023439072407	0.807810779724691
ENSMUSG00000021311	Mtr	protein_coding	0.463880902773097	0.514220625754513	0.507040310966621	0.524070663144988	0.667812192751235	0.517332677320456	0.374537871174607	0.4269892433353
ENSMUSG00000021326	Trim27	protein_coding	1.50684538210568	1.67648729479266	1.83486172512113	1.7331712790348	1.94670184631083	1.99074831370066	1.65918365207414	1.61025746606683
ENSMUSG00000021327	Zkscan3	protein_coding	1.0883550842675	1.08181851299467	1.27455799787175	1.02429276414942	1.25426341266082	1.21037444389184	1.04024493710917	0.974728579743707
ENSMUSG00000021339	Mrs2	protein_coding	0.176127705951259	0.100929693499373	0.214992618438917	0.20824126828188	0.303659288200946	0.267737945722398	0.225037808658155	0.172386164885726
ENSMUSG00000021356	Irf4	protein_coding	0.0297818666868651	0.0273320045110763	0.0110799031955852	0.0563417375804973	0.0577815138544668	0.393303257440185	0.343592474952629	0.447674537688736
ENSMUSG00000021357	Exoc2	protein_coding	0.173858686769106	0.15467225050598	0.229213735763976	0.182121345021069	0.246609931506694	0.228768416668337	0.174951730812024	0.149151158843937
ENSMUSG00000021360	Gcnt2	protein_coding	0.946992967957351	1.08838744044197	1.08855176473805	0.870560894123322	0.943031209437541	0.281570292213584	0.105810402871767	0.161135823929693
ENSMUSG00000021361	Tmem14c	protein_coding	1.15033503213009	1.19261070191145	1.23755168320299	1.61042917544994	1.64893325264818	1.61214873107972	1.49166667557457	1.44412050025368
ENSMUSG00000021365	Nedd9	protein_coding	0.0672848347666116	0.0585652985146755	0.0628831125679739	0.0745076382024542	0.103924776917741	0.229830359957543	0.19600839444483	0.217449446764625
ENSMUSG00000021366	Hivep1	protein_coding	0.170915879294011	0.191298739823588	0.220247003583341	0.181178192846546	0.19499498327066	0.217930081437356	0.190593054265678	0.1451461689788
ENSMUSG00000021371	Mcur1	protein_coding	0.579453908073788	0.59406266351681	0.694532337676208	0.503200807716294	0.730661046999103	0.466164832611345	0.258939725865306	0.298197589782111
ENSMUSG00000021374	Nup153	protein_coding	1.08090863498994	1.14074553576207	1.19277081464899	1.15585842583401	1.45293283337558	1.41501676712289	1.0907571112037	1.18300895742246
ENSMUSG00000021375	Kif13a	protein_coding	0.243454150472809	0.248201735233078	0.285614840354038	0.230849408839245	0.287965702095704	0.202092893794253	0.137927988994456	0.14643776067971
ENSMUSG00000021376	Tpmt	protein_coding	0.0586445110450044	0.0295048936075797	0.110986850257069	0.054259187291748	0.0512140582321667	0.0635440548509737	0.101423327907344	0.0301786790663645
ENSMUSG00000021377	Dek	protein_coding	3.14403739177925	3.36113121537701	3.43198119246018	3.24152230153737	3.61642343004343	3.7409333779445	3.37458882965563	3.36772016207715
ENSMUSG00000021384	Susd3	protein_coding	0.0942228314566045	0.0928627117272684	0.130583548327561	0.0977185537081715	0.0936754028167457	0.110602668518942	0.092242028072696	0.0816000943635078
ENSMUSG00000021385	Ippk	protein_coding	0.124752775525514	0.10671413149255	0.123455942493926	0.179945396427908	0.232972840578605	0.157560687469441	0.1400707662216	0.147435128003903
ENSMUSG00000021392	Nol8	protein_coding	0.968027863638231	1.11949837773496	1.14045398608774	1.15299064354945	1.36688988139138	1.19049107815934	1.01765498173542	1.03666693532306
ENSMUSG00000021395	Spin1	protein_coding	0.658918702600066	0.619182215002838	0.828784984069154	0.66738302529492	0.855968400050921	0.798817413947854	0.634179577374281	0.572191852090422
ENSMUSG00000021396	Nxnl2	protein_coding	0.0334701398528068	0.126338796069402	0.0234278456350975	0.0247229921940794	-0.0305597193364695	0.0278016735348	-0.0271803314343041	0.0840465010557125
ENSMUSG00000021400	Wrnip1	protein_coding	0.598188310914843	0.649934521699511	0.598021908957343	0.588570181095413	0.751449344420249	0.654296860878817	0.471316468806449	0.601353934184465
ENSMUSG00000021408	Ripk1	protein_coding	0.962898195535881	0.967891029823752	1.18523843656736	1.06010255480295	1.23802970096962	1.09436229512903	0.885967116742132	0.808843094765625
ENSMUSG00000021413	Prpf4b	protein_coding	2.49854445558982	2.61735179146547	2.78685026553042	2.53379210327193	2.8734445705905	2.7635173063028	2.44810325009012	2.39897494018931
ENSMUSG00000021417	Eci2	protein_coding	0.282132058196307	0.2612721719379	0.313797293726152	0.324530550153585	0.352537924366348	0.295713990610105	0.253585779186731	0.203428581108672
ENSMUSG00000021418	Rpp40	protein_coding	0.385141369840746	0.437826787946818	0.458815312725498	0.547826618953233	0.615631781967598	0.351267168418844	0.336334764311971	0.290480823892788
ENSMUSG00000021423	Ly86	protein_coding	-0.00425948996185746	-0.0140031101120157	0.0320134656335163	0.0132213082804708	0.0213506494703445	0.267822924349668	0.240623663786085	0.205007340468842
ENSMUSG00000021427	Ssr1	protein_coding	2.06288536778572	2.14033725451296	2.19698325207106	2.17472842406605	2.49430288121223	2.35107899552447	2.05810997040598	2.07741352950719
ENSMUSG00000021428	Riok1	protein_coding	1.14642426542229	1.17055594297909	1.3141482240584	1.20926131487653	1.26643422578981	1.32244803552277	1.20182191389754	1.06881879222874
ENSMUSG00000021431	Snrnp48	protein_coding	1.0542979288638	1.04656240578953	1.06922361973496	1.02788806009936	1.23297669296671	1.02430713457716	0.96785516220512	0.97410760510047
ENSMUSG00000021432	Slc35b3	protein_coding	0.159609144878595	0.135420733460133	0.160672929824304	0.148412720932351	0.22451892829172	0.219553968049437	0.173973381508568	0.18066167863846
ENSMUSG00000021451	Sema4d	protein_coding	0.146148662417282	0.0925112517705871	0.196595333396714	0.189568242174989	0.231572781872874	0.412966914801118	0.425171174719067	0.310947130743731
ENSMUSG00000021453	Gadd45g	protein_coding	0.622709086148171	0.86906661366923	0.604617637849414	0.619385300471438	0.479163799385797	0.428774503043344	0.405354802469241	0.556141301312322
ENSMUSG00000021457	Syk	protein_coding	1.18426001300247	1.24306164837062	1.39744171295954	1.28574594500587	1.50969646815739	1.69632952254792	1.41889469023179	1.39194765500104
ENSMUSG00000021460	Auh	protein_coding	0.161345124563167	0.168987487456628	0.227118657483134	0.206168764293686	0.243502510179449	0.278583718366891	0.212320899215271	0.187998385923907
ENSMUSG00000021466	Ptch1	protein_coding	0.0903429982605463	0.106169329203263	0.118252777688672	0.148708872218412	0.108466501786852	0.219649312271082	0.216978563899441	0.177852096845262
ENSMUSG00000021468	Sptlc1	protein_coding	0.339983891990845	0.357663804064892	0.42649108093574	0.330558039365198	0.379176449622771	0.392271232977035	0.337963405729571	0.295470981360878
ENSMUSG00000021470	Ercc6l2	protein_coding	0.232685640038702	0.250176557899251	0.313592725859088	0.280001874265047	0.337062386756382	0.330610605476884	0.25387837672589	0.219220342148081
ENSMUSG00000021474	Sfxn1	protein_coding	0.609524639599509	0.65172590350634	0.716158222733423	0.67049326977924	0.862115563729493	0.723696789338046	0.555556135998156	0.537857637448133
ENSMUSG00000021476	Habp4	protein_coding	0.129402163810866	0.133310947921662	0.126268270493743	0.13528744318719	0.206557320612078	0.115672456074118	0.05115634727053	0.121358237588605
ENSMUSG00000021477	Ctsl	protein_coding	0.815431048041784	0.667620069889335	0.978844525603908	0.671098159542377	0.801515645437515	1.10440463454109	0.916628517195167	0.81376823653924
ENSMUSG00000021481	Zfp346	protein_coding	0.269253405424618	0.239182901273778	0.280386856207464	0.252882851572729	0.384882671332041	0.359337125779018	0.226354199415378	0.272812118632048
ENSMUSG00000021482	Aaed1	protein_coding	0.399915098793599	0.386043781072827	0.582742090748214	0.501840296459436	0.583431842918455	0.562547461370928	0.442239166532321	0.336517900144434
ENSMUSG00000021483	Cdk20	protein_coding	0.200471607210739	0.210377916710143	0.338771473625783	0.342617719359619	0.457475171652605	0.506045713546062	0.318288407608946	0.346114622587769
ENSMUSG00000021484	Lman2	protein_coding	1.60882196073054	1.81491507512107	1.91417028753989	2.05517693766434	2.23337385644557	2.03723924118303	1.72173837113346	1.74950211316855
ENSMUSG00000021485	Mxd3	protein_coding	0.695061703958957	0.719361632776245	0.878575205158725	0.880455444916996	0.767087780113163	1.35337918787246	1.4623379013265	1.26122984513205
ENSMUSG00000021486	Prelid1	protein_coding	2.57536405155137	2.56556972116856	2.76817332929569	2.83608424581423	3.31528687569494	3.20626341300933	2.91864450899423	2.89313868476166
ENSMUSG00000021488	Nsd1	protein_coding	1.07696995330753	1.15191830738529	1.26322498386644	1.10428751523399	1.31023211091596	1.37443270784913	1.16572218080714	1.09167215084709
ENSMUSG00000021493	Pdlim7	protein_coding	0.328094733647791	0.226532175991853	0.358158163824861	0.306200867515475	0.429538608127549	0.172657692600337	0.138326271508005	0.129687842829457
ENSMUSG00000021494	Ddx41	protein_coding	2.20268650867087	2.47135055325447	2.58895787216179	2.53036629516502	2.79434796769679	2.87527871283389	2.42272477756059	2.47201376948459
ENSMUSG00000021495	Fam193b	protein_coding	0.668673023439065	0.622972540654641	0.76651331651291	0.62154906936257	0.803008687897478	0.904766381618873	0.857232080877361	0.778125681765419
ENSMUSG00000021497	Txndc15	protein_coding	0.8790698025163	0.867684868528594	0.939792878431599	0.688823496604705	0.98549186319112	0.74652805995948	0.558555604889577	0.690933849872687
ENSMUSG00000021500	Ddx46	protein_coding	1.56229693531284	1.68390706724847	1.70581469459096	1.54031416829333	1.89453719614747	1.69228852609458	1.44324625726631	1.49334534575017
ENSMUSG00000021501	Caml	protein_coding	0.951106301197875	0.952262296718359	1.12112453838135	0.893023661345456	1.15413808119275	0.934905473830435	0.834044341174004	0.764676095499796
ENSMUSG00000021504	B4galt7	protein_coding	0.244524148494699	0.393526944620842	0.344924699607948	0.420009936008091	0.327674968085474	0.550153941623004	0.387713039893165	0.435986441635675
ENSMUSG00000021510	A530054K11Rik	protein_coding	0.404441299479356	0.402466708348361	0.479772092870458	0.516681291253244	0.720932823530033	0.601067840562948	0.350244192833545	0.39206461650176
ENSMUSG00000021514	Zfp369	protein_coding	0.6925280730971	0.676058460262337	0.901742426235339	0.757076764390436	0.907757925073434	0.941549640925858	0.818748704160871	0.701561072641125
ENSMUSG00000021518	Ptdss1	protein_coding	0.227724489988799	0.206017523916883	0.271784873311929	0.241657574716539	0.265315657583514	0.299321576781115	0.27404313653449	0.236437812244499
ENSMUSG00000021519	Mterfd1	protein_coding	0.434082523513795	0.436034043522208	0.521846664839346	0.48103374101085	0.652979976077338	0.617650986864867	0.492368972972081	0.510118566005395
ENSMUSG00000021520	Uqcrb	protein_coding	2.63945223977899	3.04580732784167	2.79541880572274	2.94811252011982	3.19444040274545	2.73746068317622	2.27585449425262	2.64021197956834
ENSMUSG00000021532	Fastkd3	protein_coding	0.245281233835656	0.325563179884941	0.304684720608353	0.235346968227688	0.301885325670131	0.314800953844228	0.149645110957102	0.234362801058255
ENSMUSG00000021537	Cetn3	protein_coding	1.35971278457179	1.55466767574808	1.60467937396547	1.40895132222075	1.65799643444695	1.50934626913095	1.19430731222408	1.28473843884274
ENSMUSG00000021540	Smad5	protein_coding	0.818994020063396	0.970200240566884	1.05719476286088	0.882507756297818	0.975883266929049	0.980889498585873	0.747768873407611	0.722924113250867
ENSMUSG00000021546	Hnrnpk	protein_coding	4.6570925046073	4.89832936596682	4.91045790654291	4.8585261228562	5.16163887294015	5.05166597984872	4.66125134886089	4.78935589733105
ENSMUSG00000021548	Ccnh	protein_coding	0.714877078249586	0.920593911581901	0.849653664442265	0.807411619148209	0.934830486865816	0.920421774360993	0.687220134895828	0.768583841059004
ENSMUSG00000021549	Rasa1	protein_coding	0.580106398665016	0.661280226907346	0.688431954310192	0.614978945113586	0.78280671369455	0.628070310225593	0.430802919757261	0.492613181281416
ENSMUSG00000021550	2210016F16Rik	protein_coding	0.775771410384586	0.853110192186462	1.07531662598294	1.13236327805737	1.2702294836908	0.976545051746875	0.649650882743454	0.66774929422935
ENSMUSG00000021552	Gkap1	protein_coding	0.445585491046636	0.505908423659963	0.452431862868094	0.410259328629267	0.564739613603949	0.243501332881476	0.0854280733769824	0.203179187390531
ENSMUSG00000021555	Naa35	protein_coding	0.306262781388414	0.282227368452339	0.322464762362452	0.270220730234275	0.35858570276615	0.298342626902345	0.225764983879304	0.22138957397037
ENSMUSG00000021556	Golm1	protein_coding	0.449127291212374	0.430104567542338	0.568213404276467	0.560005681335544	0.707249551968553	0.991465418010503	0.899784608918007	0.805797378029304
ENSMUSG00000021557	Agtpbp1	protein_coding	0.210741979505009	0.249547004195711	0.222223037018675	0.212801984080361	0.235313579031951	0.168289784106582	0.140849113677783	0.168698785739975
ENSMUSG00000021569	Trip13	protein_coding	0.445993860934231	0.463925761814377	0.407175924347198	0.350676237935325	0.470082725158991	0.477087822742187	0.385734424142505	0.442606819733288
ENSMUSG00000021572	Cep72	protein_coding	0.185097240526991	0.16996690537671	0.171600223642165	0.238168056732966	0.29434383667834	0.331876585831748	0.337108699120166	0.31695051619691
ENSMUSG00000021576	Pdcd6	protein_coding	0.609839298832401	0.751707796867442	0.722986379539655	0.613728251472656	0.673496720566826	0.743577371371515	0.553863649850737	0.609345395215025
ENSMUSG00000021577	Sdha	protein_coding	1.60193886611177	1.69471443886759	1.74567446531457	1.737525245586	1.9530681222432	1.75275142110687	1.56963618691839	1.57576842704705
ENSMUSG00000021578	Ccdc127	protein_coding	0.909715434042331	0.886300839554235	1.04861219557788	0.69747227890574	0.986976234899469	1.02052165856861	0.810263603917454	0.807613232177977
ENSMUSG00000021583	Erap1	protein_coding	0.837498185558374	0.947154359017331	0.931483148276936	0.942690685900343	1.07399526505418	0.846079740686994	0.661997146788752	0.698231759128754
ENSMUSG00000021585	Cast	protein_coding	0.293033014051679	0.287622083229931	0.347362425663062	0.287523804789773	0.363451978751849	0.259367323135981	0.195723147127147	0.17442834105177
ENSMUSG00000021589	Rhobtb3	protein_coding	0.269777283991381	0.250795802289291	0.275754890341751	0.182815498850334	0.259386673983097	0.0600836633894247	0.0187984173694694	0.0358617378360553
[truncated: 10,868 more rows]

## Sheet: S3_DEGs_proteinCoding
Pairwise progenitor comparison	Ensembl ID	Gene Name	Gene Biotype	baseMean	log2FoldChange	lfcSE	stat	pvalue	padj	absent in MPP2
CLP vs MPP2	ENSMUSG00000000028	Cdc45	protein_coding	2442.14	-1.3995	0.175994	-4.06003	4.90673e-05	0.000592746
CLP vs MPP2	ENSMUSG00000000078	Klf6	protein_coding	2976.34	1.4655	0.133224	5.12188	3.0251e-07	5.64236e-06
CLP vs MPP3	ENSMUSG00000000078	Klf6	protein_coding	2976.34	1.94356	0.152761	3.36814	0.000756767	0.0103701
CLP vs MPP2	ENSMUSG00000000149	Gna12	protein_coding	1129.4	-1.83917	0.196779	-2.76313	0.00572505	0.0350837
CLP vs MPP2	ENSMUSG00000000244	Tspan32	protein_coding	3055.27	1.3824	0.167883	4.30886	1.64102e-05	0.000220254
CLP vs MPP3	ENSMUSG00000000244	Tspan32	protein_coding	3055.27	1.42925	0.190518	3.67247	0.000240217	0.00397721
CLP vs MPP2	ENSMUSG00000000253	Gmpr	protein_coding	331.266	0.654287	0.283046	5.39977	6.67267e-08	1.40865e-06
CLP vs MPP3	ENSMUSG00000000253	Gmpr	protein_coding	331.266	0.812654	0.305789	4.02414	5.71842e-05	0.00113949
CLP vs MPP2	ENSMUSG00000000275	Trim25	protein_coding	2772.1	-1.99233	0.144726	-3.4681	0.000524161	0.00469903
CLP vs MPP3	ENSMUSG00000000275	Trim25	protein_coding	2772.1	-1.6494	0.165648	-3.66005	0.000252165	0.00413294
CLP vs MPP2	ENSMUSG00000000276	Dgke	protein_coding	1703.08	-0.595918	0.196192	-8.55328	1.19636e-17	7.00686e-16
CLP vs MPP3	ENSMUSG00000000276	Dgke	protein_coding	1703.08	-0.63514	0.220303	-7.14677	8.88419e-13	6.85879e-11
CLP vs MPP2	ENSMUSG00000000278	Scpep1	protein_coding	829.319	-1.11564	0.1985	-4.51563	6.313e-06	9.15446e-05
CLP vs MPP3	ENSMUSG00000000278	Scpep1	protein_coding	829.319	-1.46874	0.222606	-3.05855	0.00222408	0.0249777
CLP vs MPP2	ENSMUSG00000000290	Itgb2	protein_coding	1399.65	-1.08264	0.189279	-4.87992	1.0613e-06	1.77497e-05
CLP vs MPP3	ENSMUSG00000000290	Itgb2	protein_coding	1399.65	-0.850137	0.213477	-5.5101	3.5864e-08	1.47808e-06
CLP vs MPP2	ENSMUSG00000000326	Comt	protein_coding	1679.1	1.89934	0.164993	3.19104	0.00141762	0.0109861
CLP vs MPP2	ENSMUSG00000000386	Mx1	protein_coding	529.293	-1.04552	0.27511	-3.47665	0.000507723	0.00458168
CLP vs MPP2	ENSMUSG00000000409	Lck	protein_coding	1467.54	-0.51051	0.219385	-8.92871	4.30992e-19	2.80835e-17
CLP vs MPP3	ENSMUSG00000000409	Lck	protein_coding	1467.54	-0.769589	0.243591	-5.33434	9.58952e-08	3.65177e-06
CLP vs MPP2	ENSMUSG00000000486	Septin1	protein_coding	3983	-1.91359	0.144179	-3.62453	0.00028949	0.00281668
CLP vs MPP2	ENSMUSG00000000532	Acvr1b	protein_coding	1107.59	0.920476	0.192533	5.64265	1.67457e-08	3.84818e-07
CLP vs MPP3	ENSMUSG00000000532	Acvr1b	protein_coding	1107.59	1.60494	0.216725	2.87497	0.00404067	0.0400608
CLP vs MPP2	ENSMUSG00000000628	Hk2	protein_coding	1988.79	1.42619	0.152603	4.59471	4.33343e-06	6.4517e-05
CLP vs MPP3	ENSMUSG00000000628	Hk2	protein_coding	1988.79	1.37701	0.17394	4.17509	2.97874e-05	0.00063763
CLP vs MPP2	ENSMUSG00000000673	Haao	protein_coding	630.302	-1.08274	0.239175	-3.86153	0.000112679	0.00122991
CLP vs MPP2	ENSMUSG00000000682	Cd52	protein_coding	638.104	-1.37478	0.233396	-3.11656	0.00182976	0.013574
CLP vs MPP2	ENSMUSG00000000693	Loxl3	protein_coding	111.144	0.956888	0.388039	2.69317	0.0070777	0.0415638
CLP vs MPP2	ENSMUSG00000000753	Serpinf1	protein_coding	1049.68	1.14482	0.210997	4.13988	3.47495e-05	0.000435874
CLP vs MPP3	ENSMUSG00000000753	Serpinf1	protein_coding	1049.68	1.3575	0.235525	3.1277	0.00176181	0.0208117
CLP vs MPP2	ENSMUSG00000000782	Tcf7	protein_coding	347.01	-0.29326	0.387905	-8.79066	1.48682e-18	9.4032e-17	yes
CLP vs MPP3	ENSMUSG00000000782	Tcf7	protein_coding	347.01	-0.483007	0.387639	-5.34095	9.246e-08	3.53047e-06	yes
CLP vs MPP2	ENSMUSG00000000861	Bcl11a	protein_coding	7243.79	-1.68984	0.0997094	-5.93496	2.93922e-09	7.60156e-08
CLP vs MPP3	ENSMUSG00000000861	Bcl11a	protein_coding	7243.79	-1.71853	0.115451	-5.04017	4.65116e-07	1.52463e-05
CLP vs MPP2	ENSMUSG00000000901	Mmp11	protein_coding	147.981	-0.405137	0.362698	-6.80539	1.00774e-11	3.52788e-10
CLP vs MPP3	ENSMUSG00000000901	Mmp11	protein_coding	147.981	-0.608153	0.371606	-4.42492	9.64799e-06	0.000231421
CLP vs MPP2	ENSMUSG00000000903	Vpreb3	protein_coding	158.639	-0.213585	0.385156	-12.1561	5.32718e-34	7.5646e-32	yes
CLP vs MPP3	ENSMUSG00000000903	Vpreb3	protein_coding	158.639	-0.241487	0.385528	-10.7411	6.52367e-27	1.48656e-24	yes
CLP vs MPP2	ENSMUSG00000000934	Top1mt	protein_coding	792.967	1.06081	0.213758	4.41003	1.03357e-05	0.000144717
CLP vs MPP3	ENSMUSG00000000934	Top1mt	protein_coding	792.967	1.15401	0.238045	3.64026	0.000272363	0.00440269
CLP vs MPP2	ENSMUSG00000000938	Hoxa10	protein_coding	164.605	0.527888	0.391827	4.83464	1.33386e-06	2.17758e-05
CLP vs MPP3	ENSMUSG00000000938	Hoxa10	protein_coding	164.605	0.584389	0.387791	4.41266	1.02111e-05	0.000243274
CLP vs MPP2	ENSMUSG00000001034	Mapk7	protein_coding	485.678	-1.32732	0.245164	-3.07304	0.00211893	0.015319
CLP vs MPP2	ENSMUSG00000001053	N4bp3	protein_coding	631.794	-0.749845	0.258877	-5.15151	2.58394e-07	4.87998e-06
CLP vs MPP2	ENSMUSG00000001123	Lgals9	protein_coding	2117.64	-1.46836	0.140856	-4.83495	1.33178e-06	2.17654e-05
CLP vs MPP3	ENSMUSG00000001123	Lgals9	protein_coding	2117.64	-1.92602	0.161134	-3.22221	0.00127207	0.0159749
CLP vs MPP2	ENSMUSG00000001166	Oas1c	protein_coding	185.745	0.825661	0.341498	3.54659	0.000390259	0.00366066
CLP vs MPP2	ENSMUSG00000001173	Ocrl	protein_coding	1846.24	0.495591	0.149704	13.4786	2.09074e-41	3.88516e-39
CLP vs MPP3	ENSMUSG00000001173	Ocrl	protein_coding	1846.24	0.607701	0.170641	9.64332	5.24641e-22	9.26516e-20
CLP vs MPP2	ENSMUSG00000001228	Uhrf1	protein_coding	10751.8	-1.28037	0.141854	-5.50585	3.67381e-08	8.07273e-07
CLP vs MPP3	ENSMUSG00000001228	Uhrf1	protein_coding	10751.8	-1.68106	0.162416	-3.66259	0.000249677	0.00410644
CLP vs MPP2	ENSMUSG00000001288	Rarg	protein_coding	209.552	0.91817	0.341125	3.19274	0.00140932	0.0109402
CLP vs MPP2	ENSMUSG00000001366	Fbxo9	protein_coding	1387.6	1.47364	0.16446	4.1262	3.68811e-05	0.000459929
CLP vs MPP2	ENSMUSG00000001419	Mef2d	protein_coding	2966.17	-0.877898	0.147964	-7.6984	1.37781e-14	6.38118e-13
CLP vs MPP3	ENSMUSG00000001419	Mef2d	protein_coding	2966.17	-1.27714	0.168772	-4.63938	3.49461e-06	9.49457e-05
CLP vs MPP2	ENSMUSG00000001482	Def8	protein_coding	2832.06	0.516608	0.176662	10.9571	6.14416e-28	6.12463e-26
CLP vs MPP3	ENSMUSG00000001482	Def8	protein_coding	2832.06	0.729589	0.199904	6.85645	7.05928e-12	4.8889e-10
CLP vs MPP2	ENSMUSG00000001517	Foxm1	protein_coding	1187.1	-1.00507	0.202912	-4.90339	9.41957e-07	1.58594e-05
CLP vs MPP3	ENSMUSG00000001517	Foxm1	protein_coding	1187.1	-0.921942	0.227502	-4.76772	1.86319e-06	5.41628e-05
CLP vs MPP2	ENSMUSG00000001687	Ubl3	protein_coding	2971.27	-1.83754	0.125609	-4.33255	1.47393e-05	0.000199738
CLP vs MPP3	ENSMUSG00000001687	Ubl3	protein_coding	2971.27	-1.63234	0.144754	-4.23214	2.31475e-05	0.000506234
CLP vs MPP2	ENSMUSG00000001741	Il16	protein_coding	7880.25	-1.83963	0.106967	-5.08185	3.73784e-07	6.77039e-06
CLP vs MPP2	ENSMUSG00000001750	Tcirg1	protein_coding	2546.8	-1.10598	0.144262	-6.26756	3.66748e-10	1.05349e-08
CLP vs MPP3	ENSMUSG00000001750	Tcirg1	protein_coding	2546.8	-1.98525	0.164794	-3.05662	0.00223846	0.0251191
CLP vs MPP2	ENSMUSG00000001761	Smo	protein_coding	3219.48	1.1594	0.150081	5.74697	9.0856e-09	2.20931e-07
CLP vs MPP3	ENSMUSG00000001761	Smo	protein_coding	3219.48	1.57233	0.171383	3.711	0.000206442	0.00353529
CLP vs MPP2	ENSMUSG00000001794	Capns1	protein_coding	3474.65	1.50981	0.136093	4.86678	1.13429e-06	1.88448e-05
CLP vs MPP2	ENSMUSG00000001865	Cpa3	protein_coding	386.604	-0.766857	0.330312	-3.94785	7.88556e-05	0.000897154
CLP vs MPP3	ENSMUSG00000001865	Cpa3	protein_coding	386.604	-0.677158	0.347831	-4.24562	2.17988e-05	0.000481208
CLP vs MPP2	ENSMUSG00000001911	Nfix	protein_coding	1627.87	0.818719	0.146864	8.31668	9.04646e-17	4.96961e-15
CLP vs MPP3	ENSMUSG00000001911	Nfix	protein_coding	1627.87	1.10419	0.167911	5.39357	6.907e-08	2.7031e-06
MPP3 vs MPP2	ENSMUSG00000001946	Esam	protein_coding	236.884	0.741219	0.356124	3.78837	0.000151642	0.0261268
CLP vs MPP2	ENSMUSG00000001946	Esam	protein_coding	236.884	0.233342	0.353101	12.1369	6.73215e-34	9.47032e-32
CLP vs MPP3	ENSMUSG00000001946	Esam	protein_coding	236.884	0.34055	0.36639	8.01448	1.10602e-15	1.14896e-13
CLP vs MPP2	ENSMUSG00000001986	Gria3	protein_coding	1669.98	-0.775867	0.202263	-6.37231	1.86196e-10	5.56076e-09
CLP vs MPP3	ENSMUSG00000001986	Gria3	protein_coding	1669.98	-0.924864	0.22644	-4.77495	1.79755e-06	5.24706e-05
MPP3 vs MPP2	ENSMUSG00000002006	Pdzd4	protein_coding	1138.02	-0.89322	0.277042	-4.04106	5.32098e-05	0.0113901
CLP vs MPP2	ENSMUSG00000002006	Pdzd4	protein_coding	1138.02	-0.425998	0.25247	-9.29785	1.43314e-20	9.85003e-19
CLP vs MPP3	ENSMUSG00000002006	Pdzd4	protein_coding	1138.02	-0.814408	0.275708	-4.45357	8.44555e-06	0.000207872
CLP vs MPP2	ENSMUSG00000002007	Srpk3	protein_coding	25.3735	-1.13964	0.325099	-2.69908	0.00695323	0.041011
CLP vs MPP2	ENSMUSG00000002055	Spag5	protein_coding	3190.91	-1.32042	0.174978	-4.32818	1.50347e-05	0.000203326
CLP vs MPP3	ENSMUSG00000002055	Spag5	protein_coding	3190.91	-1.51901	0.198177	-3.3219	0.000894064	0.0119615
CLP vs MPP2	ENSMUSG00000002058	Unc119	protein_coding	423.867	1.20384	0.275112	3.0194	0.00253278	0.0178481
CLP vs MPP2	ENSMUSG00000002068	Ccne1	protein_coding	456.896	-0.663063	0.319809	-4.71579	2.40771e-06	3.77509e-05
CLP vs MPP3	ENSMUSG00000002068	Ccne1	protein_coding	456.896	-0.897189	0.338462	-3.29311	0.000990849	0.0130077
CLP vs MPP2	ENSMUSG00000002103	Acp2	protein_coding	649.732	0.911315	0.278531	3.93965	8.16016e-05	0.000924204
CLP vs MPP3	ENSMUSG00000002103	Acp2	protein_coding	649.732	1.15669	0.301439	2.86804	0.0041302	0.0407767
CLP vs MPP2	ENSMUSG00000002111	Spi1	protein_coding	1761.36	1.83885	0.203308	2.67484	0.00747659	0.0433337
CLP vs MPP2	ENSMUSG00000002365	Snx9	protein_coding	2735.99	-0.620135	0.137551	-11.7233	9.68216e-32	1.24561e-29
CLP vs MPP3	ENSMUSG00000002365	Snx9	protein_coding	2735.99	-0.89646	0.157425	-7.08592	1.38123e-12	1.04914e-10
CLP vs MPP2	ENSMUSG00000002489	Tiam1	protein_coding	3664.25	-1.217	0.121564	-6.75935	1.38613e-11	4.70973e-10
CLP vs MPP3	ENSMUSG00000002489	Tiam1	protein_coding	3664.25	-1.32529	0.14005	-5.38773	7.13516e-08	2.77701e-06
CLP vs MPP2	ENSMUSG00000002500	Rpl3l	protein_coding	75.222	-0.830947	0.361538	-3.32869	0.000872562	0.00728442
CLP vs MPP3	ENSMUSG00000002500	Rpl3l	protein_coding	75.222	-0.983217	0.342673	-2.96804	0.00299701	0.0316929
CLP vs MPP2	ENSMUSG00000002504	Slc9a3r2	protein_coding	259.75	1.02762	0.332328	2.9282	0.00340933	0.0226967
CLP vs MPP2	ENSMUSG00000002617	Zfp40	protein_coding	688.725	1.42163	0.249031	2.82463	0.00473357	0.0299746
CLP vs MPP2	ENSMUSG00000002660	Clpp	protein_coding	729.589	1.71843	0.219158	2.65527	0.00792442	0.0455992
CLP vs MPP2	ENSMUSG00000002668	Dennd1c	protein_coding	705.945	1.08578	0.308499	2.9854	0.00283207	0.0195633
CLP vs MPP2	ENSMUSG00000002699	Lcp2	protein_coding	1680.47	0.710569	0.218528	6.44001	1.19464e-10	3.64741e-09
CLP vs MPP3	ENSMUSG00000002699	Lcp2	protein_coding	1680.47	1.02626	0.243187	4.00685	6.15335e-05	0.00121417
CLP vs MPP2	ENSMUSG00000002781	Tmem143	protein_coding	388.029	1.38357	0.25084	2.88139	0.00395924	0.0258209
CLP vs MPP2	ENSMUSG00000002797	Ggct	protein_coding	398.744	1.35716	0.279011	2.64087	0.00826942	0.0471661
CLP vs MPP3	ENSMUSG00000002797	Ggct	protein_coding	398.744	0.834942	0.301397	3.97379	7.07382e-05	0.00137279
CLP vs MPP3	ENSMUSG00000002804	Nudt14	protein_coding	314.756	-1.10877	0.305825	-2.94908	0.00318718	0.0332314
MPP3 vs MPP2	ENSMUSG00000002885	Cd97	protein_coding	350.092	0.730289	0.336165	4.07336	4.63398e-05	0.0103919
CLP vs MPP3	ENSMUSG00000002885	Cd97	protein_coding	350.092	-0.537971	0.335941	-5.53323	3.14388e-08	1.3141e-06
CLP vs MPP2	ENSMUSG00000002897	Il17ra	protein_coding	5845.43	-1.58677	0.112759	-5.58898	2.28403e-08	5.15431e-07
CLP vs MPP2	ENSMUSG00000002980	Bcam	protein_coding	94.1388	0.533936	0.381856	4.90469	9.35773e-07	1.57906e-05
CLP vs MPP2	ENSMUSG00000002985	Apoe	protein_coding	1130.95	0.577279	0.318046	5.44658	5.13472e-08	1.10728e-06
CLP vs MPP2	ENSMUSG00000002997	Prkar2b	protein_coding	1962	0.992814	0.176676	5.70104	1.19079e-08	2.82486e-07
CLP vs MPP3	ENSMUSG00000002997	Prkar2b	protein_coding	1962	1.33695	0.199899	3.74176	0.000182737	0.00319123
CLP vs MPP2	ENSMUSG00000003032	Klf4	protein_coding	522.34	-0.824352	0.315148	-3.84922	0.000118495	0.00128408
CLP vs MPP3	ENSMUSG00000003032	Klf4	protein_coding	522.34	-0.634151	0.334875	-4.70896	2.48982e-06	7.02121e-05
CLP vs MPP2	ENSMUSG00000003134	Tbc1d8	protein_coding	1140.96	-1.35012	0.233126	-3.17713	0.00148739	0.0114283
CLP vs MPP3	ENSMUSG00000003134	Tbc1d8	protein_coding	1140.96	-1.20028	0.257848	-3.23114	0.00123299	0.0155395
CLP vs MPP2	ENSMUSG00000003153	Slc2a3	protein_coding	2066.05	0.684139	0.179076	8.16241	3.28407e-16	1.71045e-14
CLP vs MPP3	ENSMUSG00000003153	Slc2a3	protein_coding	2066.05	1.17633	0.202481	4.19843	2.68769e-05	0.000581496
CLP vs MPP2	ENSMUSG00000003206	Ebi3	protein_coding	149.003	0.676391	0.375899	3.93306	8.387e-05	0.000942098
CLP vs MPP3	ENSMUSG00000003206	Ebi3	protein_coding	149.003	0.658737	0.382069	3.97325	7.08997e-05	0.00137332
CLP vs MPP2	ENSMUSG00000003282	Plag1	protein_coding	436.845	0.628488	0.3174	5.01298	5.35944e-07	9.43511e-06
CLP vs MPP2	ENSMUSG00000003344	Btbd2	protein_coding	806.272	1.51513	0.234411	2.81562	0.00486836	0.030699
CLP vs MPP2	ENSMUSG00000003346	Abhd17a	protein_coding	551.153	-0.879991	0.234982	-4.83601	1.3247e-06	2.16968e-05
CLP vs MPP2	ENSMUSG00000003420	Fcgrt	protein_coding	178.016	0.701558	0.366465	3.88959	0.000100413	0.00110807
CLP vs MPP2	ENSMUSG00000003500	Impdh1	protein_coding	4352.06	-1.63391	0.12496	-4.8978	9.69173e-07	1.62631e-05
CLP vs MPP2	ENSMUSG00000003526	Prodh	protein_coding	1432.29	0.704151	0.215642	6.58568	4.52798e-11	1.43183e-09
CLP vs MPP3	ENSMUSG00000003526	Prodh	protein_coding	1432.29	0.785847	0.240218	5.29732	1.17512e-07	4.39209e-06
CLP vs MPP2	ENSMUSG00000003528	Slc25a1	protein_coding	1079.31	-0.989743	0.19041	-5.30626	1.11896e-07	2.24867e-06
CLP vs MPP3	ENSMUSG00000003528	Slc25a1	protein_coding	1079.31	-1.31597	0.214132	-3.54873	0.000387101	0.00589963
CLP vs MPP2	ENSMUSG00000003541	Ier3	protein_coding	431.179	0.77421	0.372465	3.46782	0.000524705	0.00470111
CLP vs MPP3	ENSMUSG00000003541	Ier3	protein_coding	431.179	0.704888	0.379805	3.73524	0.000187533	0.0032469
CLP vs MPP2	ENSMUSG00000003559	As3mt	protein_coding	929.592	1.32242	0.19277	3.92277	8.75384e-05	0.00097602
CLP vs MPP2	ENSMUSG00000003746	Man1a	protein_coding	5762.03	1.69716	0.111821	5.2693	1.36942e-07	2.72293e-06
CLP vs MPP3	ENSMUSG00000003746	Man1a	protein_coding	5762.03	1.91219	0.1291	4.05081	5.10399e-05	0.00104204
CLP vs MPP3	ENSMUSG00000003808	Farsa	protein_coding	3685.78	1.7892	0.174908	3.19544	0.00139617	0.0172573
CLP vs MPP2	ENSMUSG00000003882	Il7r	protein_coding	3715.98	-0.556602	0.371101	-4.84131	1.28984e-06	2.11489e-05
CLP vs MPP3	ENSMUSG00000003882	Il7r	protein_coding	3715.98	-0.709267	0.353769	-3.98539	6.73701e-05	0.00131829
CLP vs MPP2	ENSMUSG00000003948	Mmd	protein_coding	814.116	-1.0854	0.23766	-3.87662	0.000105919	0.00116202
MPP3 vs MPP2	ENSMUSG00000003949	Hlf	protein_coding	2926.67	1.05625	0.261525	3.62012	0.000294471	0.0420307
CLP vs MPP2	ENSMUSG00000003949	Hlf	protein_coding	2926.67	0.214742	0.241515	19.2815	7.68521e-83	3.04415e-80
CLP vs MPP3	ENSMUSG00000003949	Hlf	protein_coding	2926.67	0.269541	0.26524	13.9874	1.86137e-44	8.76582e-42
CLP vs MPP2	ENSMUSG00000003955	Fam162a	protein_coding	930.358	1.94729	0.19415	2.64504	0.00816812	0.046659
CLP vs MPP2	ENSMUSG00000004040	Stat3	protein_coding	4893.89	1.40415	0.132895	5.35896	8.37037e-08	1.72827e-06
CLP vs MPP2	ENSMUSG00000004043	Stat5a	protein_coding	2292.92	1.54598	0.15367	4.20928	2.56187e-05	0.000328741
CLP vs MPP3	ENSMUSG00000004043	Stat5a	protein_coding	2292.92	1.72845	0.175238	3.30152	0.000961628	0.0126734
CLP vs MPP2	ENSMUSG00000004069	Dnaja3	protein_coding	1931.16	1.94512	0.153302	3.35354	0.000797839	0.00672401
CLP vs MPP3	ENSMUSG00000004069	Dnaja3	protein_coding	1931.16	1.71602	0.174839	3.33303	0.000859056	0.0115698
CLP vs MPP2	ENSMUSG00000004207	Psap	protein_coding	7756.39	-1.20032	0.111738	-7.4559	8.92541e-14	3.78438e-12
CLP vs MPP3	ENSMUSG00000004207	Psap	protein_coding	7756.39	-1.26884	0.129043	-6.10745	1.01236e-09	5.27769e-08
CLP vs MPP2	ENSMUSG00000004317	Clcn5	protein_coding	874.159	-0.980635	0.251448	-4.05551	5.00256e-05	0.000601426
CLP vs MPP3	ENSMUSG00000004317	Clcn5	protein_coding	874.159	-0.72259	0.276181	-5.01088	5.41805e-07	1.75163e-05
CLP vs MPP2	ENSMUSG00000004319	Clcn3	protein_coding	2387.03	-1.85294	0.126944	-4.25136	2.12473e-05	0.000278589
CLP vs MPP3	ENSMUSG00000004319	Clcn3	protein_coding	2387.03	-1.33176	0.146263	-5.1338	2.83946e-07	9.66648e-06
CLP vs MPP2	ENSMUSG00000004359	Spic	protein_coding	73.8348	0.909659	0.387555	2.83653	0.00456061	0.0290382
CLP vs MPP2	ENSMUSG00000004446	Bid	protein_coding	1179.12	-1.65374	0.181169	-3.33771	0.00084472	0.00707553
CLP vs MPP2	ENSMUSG00000004558	Ndrg2	protein_coding	45.5534	0.776488	0.379364	3.39476	0.000686887	0.00594881
CLP vs MPP3	ENSMUSG00000004558	Ndrg2	protein_coding	45.5534	0.907458	0.364058	3.02693	0.0024705	0.0270419
CLP vs MPP2	ENSMUSG00000004562	Arhgef40	protein_coding	1382.77	0.591133	0.176608	9.57863	9.83375e-22	7.40088e-20
CLP vs MPP3	ENSMUSG00000004562	Arhgef40	protein_coding	1382.77	0.82148	0.199518	6.10129	1.05218e-09	5.44514e-08
CLP vs MPP2	ENSMUSG00000004609	Cd33	protein_coding	956.683	-0.928309	0.255854	-4.21031	2.55015e-05	0.000327516
CLP vs MPP3	ENSMUSG00000004610	Etfb	protein_coding	2821.32	1.62164	0.172382	3.57728	0.000347191	0.00537841
CLP vs MPP3	ENSMUSG00000004642	Slbp	protein_coding	5908.13	-1.66997	0.132929	-4.50478	6.64404e-06	0.00016822
CLP vs MPP3	ENSMUSG00000004661	Arid3b	protein_coding	296.924	-0.701639	0.331084	-4.30476	1.67167e-05	0.000377877
CLP vs MPP2	ENSMUSG00000004698	Hdac9	protein_coding	1173.03	-0.70506	0.257851	-5.50054	3.78635e-08	8.2958e-07
CLP vs MPP3	ENSMUSG00000004698	Hdac9	protein_coding	1173.03	-0.940903	0.281819	-3.77125	0.000162433	0.00288661
CLP vs MPP2	ENSMUSG00000004709	Cd244	protein_coding	2431.5	-1.15529	0.147706	-5.86014	4.62468e-09	1.16097e-07
CLP vs MPP3	ENSMUSG00000004709	Cd244	protein_coding	2431.5	-1.25626	0.168728	-4.71774	2.38477e-06	6.76546e-05
CLP vs MPP2	ENSMUSG00000004837	Grap	protein_coding	95.0961	-0.871715	0.38947	-2.94545	0.00322485	0.0216699
CLP vs MPP2	ENSMUSG00000004933	Matk	protein_coding	1369.56	0.92354	0.173672	6.23469	4.52667e-10	1.29289e-08
CLP vs MPP3	ENSMUSG00000004933	Matk	protein_coding	1369.56	1.01077	0.196618	5.03179	4.85918e-07	1.58546e-05
CLP vs MPP2	ENSMUSG00000004947	Dtx2	protein_coding	461.893	-1.08732	0.260631	-3.5287	0.0004176	0.00388247
CLP vs MPP3	ENSMUSG00000004947	Dtx2	protein_coding	461.893	-0.894171	0.285038	-3.92353	8.72626e-05	0.00164599
CLP vs MPP2	ENSMUSG00000004952	Rasa4	protein_coding	2984.49	-1.08276	0.133697	-6.90796	4.91688e-12	1.74138e-10
CLP vs MPP2	ENSMUSG00000005087	Cd44	protein_coding	8590.07	-1.475	0.0915599	-7.40463	1.31515e-13	5.45334e-12
CLP vs MPP2	ENSMUSG00000005125	Ndrg1	protein_coding	3414.74	0.712919	0.133121	10.5369	5.83631e-26	5.35659e-24
CLP vs MPP3	ENSMUSG00000005125	Ndrg1	protein_coding	3414.74	0.814201	0.152617	8.04761	8.44288e-16	8.9685e-14
CLP vs MPP2	ENSMUSG00000005198	Polr2a	protein_coding	2839.37	-1.61649	0.199021	-3.10833	0.00188145	0.0139094
CLP vs MPP2	ENSMUSG00000005225	Plekha8	protein_coding	409.712	0.637829	0.281624	5.56706	2.59072e-08	5.79428e-07
CLP vs MPP3	ENSMUSG00000005225	Plekha8	protein_coding	409.712	0.74417	0.30435	4.41524	1.00899e-05	0.000240795
CLP vs MPP2	ENSMUSG00000005417	Mprip	protein_coding	14487.1	1.82607	0.0900255	6.08301	1.17951e-09	3.17034e-08
CLP vs MPP2	ENSMUSG00000005447	Pafah1b3	protein_coding	902.08	-1.13009	0.200661	-4.40983	1.03451e-05	0.000144717
CLP vs MPP2	ENSMUSG00000005470	Asf1b	protein_coding	446.457	-0.87742	0.285193	-3.99626	6.43506e-05	0.000752023
CLP vs MPP3	ENSMUSG00000005470	Asf1b	protein_coding	446.457	-0.862511	0.308032	-3.76391	0.000167277	0.00296151
CLP vs MPP2	ENSMUSG00000005474	Myl10	protein_coding	584.84	-0.391788	0.274201	-9.30852	1.29629e-20	8.99157e-19
CLP vs MPP3	ENSMUSG00000005474	Myl10	protein_coding	584.84	-0.391002	0.297802	-8.58802	8.84803e-18	1.09654e-15
CLP vs MPP2	ENSMUSG00000005514	Por	protein_coding	2789.46	0.964752	0.139515	7.42957	1.08951e-13	4.58079e-12
CLP vs MPP3	ENSMUSG00000005514	Por	protein_coding	2789.46	1.06115	0.159899	5.89358	3.77917e-09	1.8099e-07
CLP vs MPP2	ENSMUSG00000005533	Igf1r	protein_coding	1881.38	1.02223	0.152297	6.42331	1.33341e-10	4.04646e-09
CLP vs MPP3	ENSMUSG00000005533	Igf1r	protein_coding	1881.38	1.14611	0.173536	5.02788	4.95927e-07	1.61439e-05
CLP vs MPP2	ENSMUSG00000005580	Adcy9	protein_coding	1790.98	0.78187	0.205318	6.22931	4.68503e-10	1.32804e-08
CLP vs MPP3	ENSMUSG00000005580	Adcy9	protein_coding	1790.98	1.21842	0.229709	3.57292	0.000353016	0.0054402
CLP vs MPP2	ENSMUSG00000005583	Mef2c	protein_coding	10900.7	-1.09095	0.0903853	-10.1414	3.61768e-24	3.04208e-22
CLP vs MPP3	ENSMUSG00000005583	Mef2c	protein_coding	10900.7	-1.65113	0.104827	-5.77756	7.579e-09	3.46525e-07
CLP vs MPP2	ENSMUSG00000005609	Ctr9	protein_coding	13874.9	-0.570546	0.0891757	-19.6545	5.28864e-86	2.48765e-83
CLP vs MPP3	ENSMUSG00000005609	Ctr9	protein_coding	13874.9	-0.78148	0.103435	-12.3712	3.7403e-35	1.17429e-32
CLP vs MPP2	ENSMUSG00000005610	Eif4g2	protein_coding	24473.8	-1.82043	0.0831886	-6.60331	4.02082e-11	1.28769e-09
CLP vs MPP2	ENSMUSG00000005621	Zfp592	protein_coding	2914.87	-1.88005	0.130036	-4.0904	4.3063e-05	0.000528268
CLP vs MPP2	ENSMUSG00000005667	Mthfd2	protein_coding	824.655	-1.30144	0.256324	-2.99768	0.00272045	0.0188527
CLP vs MPP3	ENSMUSG00000005667	Mthfd2	protein_coding	824.655	-1.19023	0.280767	-2.99242	0.00276774	0.0296906
CLP vs MPP2	ENSMUSG00000005672	Kit	protein_coding	9646.58	0.43245	0.101743	22.7278	2.37926e-114	1.88487e-111
CLP vs MPP3	ENSMUSG00000005672	Kit	protein_coding	9646.58	0.484813	0.117585	17.5417	6.88075e-69	9.72112e-66
CLP vs MPP2	ENSMUSG00000005824	Tnfsf14	protein_coding	195.853	0.575205	0.345879	5.02636	4.99882e-07	8.84162e-06
CLP vs MPP3	ENSMUSG00000005824	Tnfsf14	protein_coding	195.853	0.695164	0.360336	3.99213	6.54823e-05	0.00128849
CLP vs MPP2	ENSMUSG00000005973	Rcn1	protein_coding	3004.81	1.24984	0.149775	5.34202	9.19188e-08	1.87984e-06
CLP vs MPP3	ENSMUSG00000005973	Rcn1	protein_coding	3004.81	1.0416	0.170909	5.6174	1.93857e-08	8.42711e-07
CLP vs MPP2	ENSMUSG00000005986	Ankrd13d	protein_coding	407.342	-1.05826	0.291398	-3.24281	0.00118359	0.00948633
CLP vs MPP2	ENSMUSG00000006134	Crkl	protein_coding	1401.77	-1.80679	0.157699	-3.50964	0.000448707	0.00413338
CLP vs MPP3	ENSMUSG00000006134	Crkl	protein_coding	1401.77	-1.51464	0.179922	-3.66948	0.000243047	0.00400673
CLP vs MPP2	ENSMUSG00000006301	Tmbim1	protein_coding	992.659	0.859727	0.245007	4.74746	2.05985e-06	3.24999e-05
CLP vs MPP3	ENSMUSG00000006301	Tmbim1	protein_coding	992.659	0.973396	0.269473	3.81237	0.000137638	0.00249622
CLP vs MPP3	ENSMUSG00000006344	Ggt5	protein_coding	640.621	1.10246	0.318424	2.84861	0.00439103	0.0427837
CLP vs MPP2	ENSMUSG00000006360	Crip1	protein_coding	1584.28	-0.610482	0.187821	-8.72135	2.74905e-18	1.69585e-16
CLP vs MPP3	ENSMUSG00000006360	Crip1	protein_coding	1584.28	-0.623149	0.211933	-7.57198	3.67571e-14	3.28674e-12
CLP vs MPP2	ENSMUSG00000006378	Gcat	protein_coding	295.576	1.04898	0.329359	2.89443	0.00379849	0.0249128
MPP3 vs MPP2	ENSMUSG00000006445	Epha2	protein_coding	751.009	-0.442792	0.364345	-6.19852	5.69983e-10	4.47373e-07
CLP vs MPP2	ENSMUSG00000006445	Epha2	protein_coding	751.009	-0.158826	0.34845	-18.0692	5.57062e-73	2.0451e-70
CLP vs MPP3	ENSMUSG00000006445	Epha2	protein_coding	751.009	-0.247659	0.351121	-11.4998	1.32256e-30	3.66375e-28
CLP vs MPP2	ENSMUSG00000006782	Cnp	protein_coding	1577.32	-0.836541	0.158136	-7.55931	4.05224e-14	1.77826e-12
CLP vs MPP3	ENSMUSG00000006782	Cnp	protein_coding	1577.32	-1.23713	0.17988	-4.4937	6.99978e-06	0.00017628
CLP vs MPP2	ENSMUSG00000007038	Neu1	protein_coding	651.298	-1.23675	0.282299	-2.86424	0.00418012	0.0270039
CLP vs MPP2	ENSMUSG00000007817	Zmiz1	protein_coding	3111.16	-1.16165	0.152947	-5.62839	1.81901e-08	4.16739e-07
CLP vs MPP3	ENSMUSG00000007817	Zmiz1	protein_coding	3111.16	-1.54482	0.174222	-3.7155	0.000202799	0.00348134
CLP vs MPP2	ENSMUSG00000007833	Aldh16a1	protein_coding	1214.18	1.71359	0.182005	3.20635	0.00134431	0.0105553
CLP vs MPP2	ENSMUSG00000007872	Id3	protein_coding	84.648	-0.739011	0.383086	-3.53226	0.000412026	0.00384252
CLP vs MPP2	ENSMUSG00000008153	Clstn3	protein_coding	266.54	0.685379	0.334401	4.36317	1.28191e-05	0.000175093
CLP vs MPP3	ENSMUSG00000008153	Clstn3	protein_coding	266.54	0.974656	0.351324	2.92039	0.00349596	0.035533
CLP vs MPP2	ENSMUSG00000008193	Spib	protein_coding	119.789	-0.365928	0.388618	-7.03204	2.03536e-12	7.41799e-11
CLP vs MPP3	ENSMUSG00000008193	Spib	protein_coding	119.789	-0.410896	0.387761	-6.2763	3.46721e-10	1.91346e-08
CLP vs MPP2	ENSMUSG00000008206	Cers4	protein_coding	971.146	0.631165	0.191371	8.27904	1.24175e-16	6.67532e-15
CLP vs MPP3	ENSMUSG00000008206	Cers4	protein_coding	971.146	0.875431	0.215378	5.30368	1.13492e-07	4.25325e-06
CLP vs MPP2	ENSMUSG00000008393	Carhsp1	protein_coding	412.799	-0.805683	0.277867	-4.46683	7.93883e-06	0.000113481
CLP vs MPP3	ENSMUSG00000008393	Carhsp1	protein_coding	412.799	-0.717337	0.301565	-4.6227	3.78785e-06	0.000102323
CLP vs MPP2	ENSMUSG00000008845	Cd163	protein_coding	304.863	-0.583594	0.328484	-5.21645	1.82387e-07	3.53775e-06
CLP vs MPP3	ENSMUSG00000008845	Cd163	protein_coding	304.863	-0.790584	0.345546	-3.66055	0.000251675	0.0041297
CLP vs MPP2	ENSMUSG00000009108	Gnat2	protein_coding	101.48	0.803074	0.38998	3.19302	0.00140792	0.010935
CLP vs MPP2	ENSMUSG00000009681	Bcr	protein_coding	5080.38	-0.705471	0.103837	-13.6511	1.9894e-42	3.79044e-40
CLP vs MPP3	ENSMUSG00000009681	Bcr	protein_coding	5080.38	-0.847608	0.120076	-9.8254	8.75243e-23	1.64872e-20
CLP vs MPP2	ENSMUSG00000010936	Vac14	protein_coding	1092.8	-1.38694	0.214706	-3.35813	0.00078471	0.00663192
CLP vs MPP2	ENSMUSG00000011114	Tbrg1	protein_coding	1698.18	1.99155	0.179276	2.80083	0.00509711	0.0319275
CLP vs MPP2	ENSMUSG00000011171	Vipr2	protein_coding	468.505	0.510352	0.261671	7.48816	6.98447e-14	2.98665e-12
CLP vs MPP3	ENSMUSG00000011171	Vipr2	protein_coding	468.505	0.685499	0.285716	5.10573	3.29515e-07	1.10843e-05
CLP vs MPP2	ENSMUSG00000011254	Thg1l	protein_coding	752.678	1.71243	0.220672	2.64631	0.00813762	0.0465201
CLP vs MPP2	ENSMUSG00000011263	Exoc3l2	protein_coding	63.6982	0.881882	0.386067	2.93716	0.00331235	0.0221786
CLP vs MPP2	ENSMUSG00000012443	Kif11	protein_coding	10885.7	-1.54601	0.127	-5.09313	3.52199e-07	6.43361e-06
CLP vs MPP3	ENSMUSG00000012443	Kif11	protein_coding	10885.7	-1.63093	0.14611	-4.19646	2.71116e-05	0.000584783
CLP vs MPP2	ENSMUSG00000012519	Mlkl	protein_coding	2182.83	1.16892	0.165073	5.18248	2.18957e-07	4.18242e-06
CLP vs MPP3	ENSMUSG00000012519	Mlkl	protein_coding	2182.83	1.24291	0.187404	4.2932	1.76118e-05	0.000395579
CLP vs MPP2	ENSMUSG00000013663	Pten	protein_coding	9769.54	-1.72015	0.11706	-4.96623	6.82673e-07	1.17704e-05
CLP vs MPP3	ENSMUSG00000013663	Pten	protein_coding	9769.54	-1.95385	0.135	-3.79119	0.000149927	0.00268073
CLP vs MPP2	ENSMUSG00000013707	Tnfaip8l2	protein_coding	494.252	-0.917484	0.256988	-4.24121	2.22321e-05	0.000289479
CLP vs MPP2	ENSMUSG00000013846	St3gal1	protein_coding	855.471	0.922809	0.233832	4.6343	3.58141e-06	5.42783e-05
CLP vs MPP2	ENSMUSG00000014496	Ankrd28	protein_coding	6031.15	-1.94558	0.119229	-4.3109	1.62593e-05	0.000218513
CLP vs MPP2	ENSMUSG00000014550	Zfyve20	protein_coding	1785.43	1.97206	0.18392	2.75709	0.00583178	0.0355384
CLP vs MPP2	ENSMUSG00000014668	Chfr	protein_coding	1823.05	-1.69206	0.169775	-3.48104	0.000499465	0.00451258
CLP vs MPP2	ENSMUSG00000014956	Ppp1cb	protein_coding	7160.85	-1.85958	0.124492	-4.3196	1.56313e-05	0.000210638
CLP vs MPP2	ENSMUSG00000015027	Galns	protein_coding	615.027	-1.34684	0.274135	-2.70844	0.00676004	0.0401231
CLP vs MPP2	ENSMUSG00000015053	Gata2	protein_coding	755.066	0.2658	0.290452	12.953	2.25904e-38	3.86398e-36
CLP vs MPP3	ENSMUSG00000015053	Gata2	protein_coding	755.066	0.351361	0.311946	9.12362	7.26577e-20	1.11577e-17
CLP vs MPP2	ENSMUSG00000015094	Npdc1	protein_coding	44.8305	0.791654	0.371875	3.39678	0.000681834	0.00591185
CLP vs MPP2	ENSMUSG00000015127	Unkl	protein_coding	735.144	-1.54317	0.245439	-2.64023	0.00828502	0.0472372
CLP vs MPP2	ENSMUSG00000015143	Actn1	protein_coding	1062.34	0.506551	0.292301	6.75378	1.44038e-11	4.88143e-10
CLP vs MPP3	ENSMUSG00000015143	Actn1	protein_coding	1062.34	0.657694	0.314225	4.83877	1.30643e-06	3.88827e-05
CLP vs MPP2	ENSMUSG00000015224	Cyp2j9	protein_coding	1266.32	0.663173	0.19158	7.87089	3.52113e-15	1.72639e-13
CLP vs MPP3	ENSMUSG00000015224	Cyp2j9	protein_coding	1266.32	0.863394	0.215584	5.37246	7.76675e-08	2.99805e-06
CLP vs MPP2	ENSMUSG00000015243	Abca1	protein_coding	2182.87	-1.02072	0.188662	-5.19288	2.0707e-07	3.98569e-06
CLP vs MPP3	ENSMUSG00000015243	Abca1	protein_coding	2182.87	-1.65298	0.212318	-2.84935	0.00438089	0.0427144
CLP vs MPP2	ENSMUSG00000015312	Gadd45b	protein_coding	194.492	-1.0783	0.323109	-2.87019	0.00410225	0.0265702
CLP vs MPP2	ENSMUSG00000015314	Slamf6	protein_coding	291.926	-0.942768	0.332478	-3.1903	0.00142124	0.0109987	yes
CLP vs MPP3	ENSMUSG00000015314	Slamf6	protein_coding	291.926	-1.07106	0.311212	-3.00007	0.0026992	0.0290879	yes
CLP vs MPP2	ENSMUSG00000015355	Cd48	protein_coding	1732.22	-1.41235	0.238775	-2.9653	0.00302385	0.0206043
CLP vs MPP2	ENSMUSG00000015437	Gzmb	protein_coding	34.8872	-1.04892	0.334589	-2.84934	0.00438101	0.0280728
CLP vs MPP2	ENSMUSG00000015461	Atf6b	protein_coding	828.937	-1.40067	0.218795	-3.26308	0.0011021	0.00893314
CLP vs MPP2	ENSMUSG00000015501	Hivep2	protein_coding	1097	-0.946644	0.210985	-5.00683	5.53349e-07	9.70747e-06
CLP vs MPP3	ENSMUSG00000015501	Hivep2	protein_coding	1097	-0.90939	0.235681	-4.6658	3.07423e-06	8.5666e-05
CLP vs MPP2	ENSMUSG00000015619	Gata3	protein_coding	247.095	-0.968492	0.316237	-3.26506	0.00109441	0.00888037
CLP vs MPP3	ENSMUSG00000015619	Gata3	protein_coding	247.095	-0.59697	0.336898	-4.9722	6.61977e-07	2.08759e-05
CLP vs MPP2	ENSMUSG00000015702	Anxa9	protein_coding	396.5	0.486759	0.331656	6.19439	5.85096e-10	1.64307e-08
CLP vs MPP3	ENSMUSG00000015702	Anxa9	protein_coding	396.5	0.667321	0.348699	4.29749	1.7274e-05	0.000388609
CLP vs MPP2	ENSMUSG00000015745	Plekho1	protein_coding	1824.51	-1.24043	0.153269	-5.25984	1.44177e-07	2.85547e-06
CLP vs MPP3	ENSMUSG00000015745	Plekho1	protein_coding	1824.51	-1.81391	0.17477	-3.15441	0.00160824	0.0193537
CLP vs MPP2	ENSMUSG00000015806	Qdpr	protein_coding	1359.89	1.71389	0.172862	3.37534	0.000737241	0.00629793
CLP vs MPP3	ENSMUSG00000015806	Qdpr	protein_coding	1359.89	1.72515	0.195848	2.95975	0.00307893	0.0323668
CLP vs MPP2	ENSMUSG00000015839	Nfe2l2	protein_coding	1249.76	1.64579	0.224506	2.70644	0.00680091	0.0402862
CLP vs MPP2	ENSMUSG00000015880	Ncapg	protein_coding	3089.67	-1.92407	0.118977	-4.36833	1.25201e-05	0.00017226
CLP vs MPP3	ENSMUSG00000015880	Ncapg	protein_coding	3089.67	-1.8301	0.137382	-3.97738	6.96782e-05	0.00135594
CLP vs MPP2	ENSMUSG00000015889	Lta4h	protein_coding	7319.97	-1.06203	0.106014	-8.8818	6.57898e-19	4.17835e-17
CLP vs MPP3	ENSMUSG00000015889	Lta4h	protein_coding	7319.97	-1.61552	0.122591	-5.04926	4.4352e-07	1.46403e-05
CLP vs MPP2	ENSMUSG00000015937	H2afy	protein_coding	71678.6	-1.87897	0.0743393	-7.15916	8.11702e-13	3.06979e-11
MPP3 vs MPP2	ENSMUSG00000015950	Ncf1	protein_coding	5629.55	-1.00797	0.122424	-8.10375	5.32895e-16	6.84431e-13
CLP vs MPP2	ENSMUSG00000015950	Ncf1	protein_coding	5629.55	-0.998125	0.105956	-9.4556	3.21184e-21	2.33549e-19
CLP vs MPP2	ENSMUSG00000015966	Il17rb	protein_coding	364.544	-0.465193	0.36137	-5.9486	2.70444e-09	7.00641e-08
CLP vs MPP3	ENSMUSG00000015966	Il17rb	protein_coding	364.544	-0.776418	0.37166	-3.46544	0.00052937	0.00776629
MPP3 vs MPP2	ENSMUSG00000015970	Chdh	protein_coding	4466.99	-1.14153	0.160922	-5.44375	5.21706e-08	2.83448e-05
CLP vs MPP2	ENSMUSG00000015970	Chdh	protein_coding	4466.99	-0.458568	0.140254	-15.5482	1.63615e-54	4.2461e-52
CLP vs MPP3	ENSMUSG00000015970	Chdh	protein_coding	4466.99	-0.766469	0.160154	-8.14644	3.74789e-16	4.10467e-14
CLP vs MPP2	ENSMUSG00000016024	Lbp	protein_coding	555.245	0.718578	0.295554	4.70856	2.49468e-06	3.89118e-05
CLP vs MPP3	ENSMUSG00000016024	Lbp	protein_coding	555.245	0.719997	0.317061	4.38053	1.18389e-05	0.000276921
[truncated: 2,669 more rows]

## Sheet: S4_AME_enriched_TF
motif_ID	consensus	p-value	adj_p-value	E-value	Classification
[truncated: 13 more rows]

[truncated: 13 more sheets: S5_DEGs_TF_SM_clustering, S6_TF_SM_clustering_pathway, S7_RT-PCR_primers, S8_Gene_network_biblio, S9_DEGs_lincRNA, S10_DEGs_lincRNA_clustering, S11_novel_lncRNA, S12_novel_lncRNA_PCR, S13_Cabezas_lymphoGenes, S14_Cabezas_lymphoGenes_pathway, S15_Klimmeck_lymphoGenes, S16_Klimmeck_lymphoGenes_pathwa, S17_Cabezas_Klimmeck_lymphoGene]
